# Supplementary material for: The Tribolium castaneum cell line TcA: a new tool kit for cell biology
Source: Sci Rep. 2014 Oct 30;4:6840. doi: 10.1038/srep06840 (PMC4213800; doi:10.1038/srep06840)
Supplement: Supplementary Information — Dataset [file srep06840-s2.xls]

## Sheet: combined.txt
gene_id	RPKM	read_count	B2G_Description	E-value	Gene Ontology
TC000001	0.07686	1.994	mitochondrial ribosomal protein s31	1.79e-27	C:ribosome
TC000002	0	0	hypothetical protein TcasGA2_TC000002 [Tribolium castaneum]	8.76e-97	-
TC000003	0.005811	1	gag-like protein	0	F:nucleic acid binding; F:zinc ion binding
TC000004	0	0	hypothetical protein TcasGA2_TC000004 [Tribolium castaneum]	8.39e-73	-
TC000005	0.03376	4	transposable element tc3 transposase	5.48e-161	-
TC000006	0.02409	2	transposable element tc3 transposase	5.18e-114	-
TC000007	0	0	hypothetical protein TcasGA2_TC000007 [Tribolium castaneum]	1.57e-26	-
TC000008	0.01464	2	hypothetical protein TcasGA2_TC000008 [Tribolium castaneum]	0	-
TC000009	0	0	hypothetical protein TcasGA2_TC000009 [Tribolium castaneum]	9.91e-18	-
TC000010	0.09725	23	hypothetical protein TcasGA2_TC000010 [Tribolium castaneum]	0	-
TC000011	0.02469	5.999	cg12253 cg12253-pa	0	-
TC000012	0	0	thap domain-containing protein 9	5.03e-70	-
TC000013	0.1003	18.99	isoform d	0	F:molecular_function; C:cellular_component
TC000014	1.116	160.7	ankyrin repeat	1.7e-176	-
TC000015	0.4689	93.87	ankyrin unc44	0	C:ubiquitin ligase complex; P:protein ubiquitination; F:ubiquitin-protein ligase activity
TC000016	0.01707	2	hypothetical protein TcasGA2_TC000016 [Tribolium castaneum]	3.09e-108	-
TC000017	0.01088	0.9881	hypothetical protein TcasGA2_TC000017 [Tribolium castaneum]	1.18e-107	-
TC000018	0	0	hypothetical protein TcasGA2_TC000018 [Tribolium castaneum]	4.74e-52	-
TC000019	0	0	hypothetical protein TcasGA2_TC006144 [Tribolium castaneum]	5.72e-53	-
TC000020	0.1864	22	dna-directed rna polymerase i 135 kda polypeptide	1.13e-158	F:DNA-directed RNA polymerase activity; C:DNA-directed RNA polymerase I complex; P:transcription from RNA polymerase I promoter
TC000021	1.568	630	ribosomal protein s6 polypeptide 5	0	F:protein serine/threonine kinase activity; P:intracellular protein kinase cascade; F:metal ion binding; P:histone phosphorylation; P:regulation of transcription, DNA-dependent; P:response to chemical stimulus; F:ATP binding; F:protein binding; C:nucleoplasm; P:response to stress; P:epidermal growth factor receptor signaling pathway; P:response to external stimulus
TC000022	0	0	hypothetical protein TcasGA2_TC000022 [Tribolium castaneum]	2.74e-60	-
TC000023	0.03313	5	slit protein	0	F:protein binding; P:glycogen metabolic process; F:calmodulin binding
TC000024	1.401	109	extramacrochaetae protein	6e-100	F:transcription regulator activity; P:regulation of transcription; C:nucleus
TC000025	0	0	hypothetical protein TcasGA2_TC000025 [Tribolium castaneum]	4.56e-47	-
TC000026	0.3669	66	cg5466 cg5466-pa	0	-
TC000027	0.6234	138	nuclear receptor coactivator 5	6.59e-150	F:binding
TC000028	0.4578	77	zinc finger ccch domain-containing protein 15-like protein	1.45e-156	F:zinc ion binding; F:nucleic acid binding
TC000029	0.6884	228	breast cancer anti-estrogen resistance protein 1	0	P:axonal defasciculation
TC000030	7.527	550	n-terminal acetyltransferase complex ard1	5.34e-94	P:metabolic process; F:peptide alpha-N-acetyltransferase activity; P:oogenesis
TC000031	0.1156	12	probable phospholipase d family member flj33580-like protein	3.29e-129	P:metabolic process; F:catalytic activity; F:NAPE-specific phospholipase D activity; C:integral to membrane; F:phospholipase D activity; C:membrane
TC000032	0.552	195.9	cell division cycle 27	0	C:cytosol; P:negative regulation of ubiquitin-protein ligase activity during mitotic cell cycle; C:spindle microtubule; C:centrosome; P:anaphase-promoting complex-dependent proteasomal ubiquitin-dependent protein catabolic process; P:positive regulation of ubiquitin-protein ligase activity during mitotic cell cycle; F:protein binding; C:nucleoplasm; P:cell proliferation; P:mitotic metaphase/anaph…
TC000033	0	0	sil1 protein	0	-
TC000034	0	0	upf0439 protein c9orf30-like protein	5.19e-46	C:protein serine/threonine phosphatase complex; P:protein amino acid dephosphorylation; F:catalytic activity; F:protein serine/threonine phosphatase activity
TC000035	0.1808	8.989	hypothetical protein TcasGA2_TC000035 [Tribolium castaneum]	7.91e-63	-
TC000036	0	0	hypothetical protein TcasGA2_TC000036 [Tribolium castaneum]	1.29e-145	-
TC000037	0.0373	1	hypothetical protein TcasGA2_TC000037 [Tribolium castaneum]	1.57e-26	-
TC000039	1.4	454	expressed sequence isoform cra_a	0	-
TC000040	1.178	190	camp-dependent protein kinase type i-beta regulatory subunit	0	P:neuromuscular synaptic transmission; P:actin filament organization; F:cAMP binding; F:cAMP-dependent protein kinase regulator activity; P:oocyte microtubule cytoskeleton polarization; F:kinase activity; P:cAMP-mediated signaling; P:regulation of protein amino acid phosphorylation; P:molting cycle, chitin-based cuticle; P:olfactory learning; C:cAMP-dependent protein kinase complex
TC000041	0.8781	273	leukocyte receptor cluster member	0	F:receptor activity; F:oxidoreductase activity
TC000042	0.6875	228	glutaminyl-trna synthetase	0	C:cytoplasm; F:glutamine-tRNA ligase activity; P:glutamyl-tRNA aminoacylation; P:glutaminyl-tRNA aminoacylation; F:ATP binding
TC000043	3.173	369	ubiquinol-cytochrome c rieske iron-sulfur polypeptide 1	7.67e-144	P:oxidation reduction; F:ubiquinol-cytochrome-c reductase activity; F:electron carrier activity; F:2 iron, 2 sulfur cluster binding
TC000044	0.1593	33	lariat debranching enzyme	0	F:hydrolase activity, acting on ester bonds; P:RNA processing
TC000045	1.503	412	ubiquitin carboxyl-terminal hydrolase 10	0	F:ubiquitin thiolesterase activity; P:ubiquitin-dependent protein catabolic process
TC000046	1.49	58	mitochondrial import inner membrane translocase subunit tim13	1.25e-44	F:zinc ion binding; C:mitochondrial inner membrane presequence translocase complex; P:protein import into mitochondrial inner membrane; C:mitochondrial intermembrane space protein transporter complex; P:intracellular protein transmembrane transport; F:protein binding; P:sensory perception of sound
TC000047	1.697	146	mitochondrial import inner membrane translocase subunit tim23	5.14e-99	C:mitochondrial inner membrane; F:protein transporter activity; P:protein transport
TC000048	0.3715	40	isoform a	2.54e-143	-
TC000049	0.5636	164	ecto-nox disulfide-thiol exchanger 2	0	C:cytoskeleton; F:binding; P:ultradian rhythm; C:external side of plasma membrane; P:cell growth; C:nucleus; C:cytosol; F:protein disulfide oxidoreductase activity
TC000050	4.463	577	actin-related protein 2 3 complex subunit 1a	2.86e-177	P:regulation of actin filament polymerization; C:Arp2/3 protein complex; P:cytoplasmic transport, nurse cell to oocyte; P:compound eye morphogenesis; P:actin filament reorganization involved in cell cycle; P:axonal fasciculation; F:actin binding; P:pseudocleavage during syncytial blastoderm formation; P:female germline ring canal stabilization; P:bristle morphogenesis
TC000051	0.8539	151	diphthamide synthesis protein	0	-
TC000052	0.2372	40	f-box lrr-repeat protein 16	0	F:molecular_function; P:biological_process; C:cellular_component
TC000053	0.5696	364	female sterile yb	0	F:helicase activity; F:nucleic acid binding; F:ATP binding; F:binding; F:ATP-dependent helicase activity
TC000054	1.975	205	glutathione transferase omega-1	6.38e-141	F:transferase activity, transferring sulfur-containing groups; F:glutathione dehydrogenase (ascorbate) activity; F:pyrimidodiazepine synthase activity
TC000055	0.1655	34	glutathione transferase omega-1	0	F:transferase activity, transferring sulfur-containing groups; F:glutathione dehydrogenase (ascorbate) activity; F:pyrimidodiazepine synthase activity
TC000056	15.51	2139	activating transcription factor	2.9e-146	F:DNA binding
TC000057	0.5512	107	ww domain-binding protein 11	1.58e-112	-
TC000058	1.773	105	mitochondrial thioredoxin 2	2.65e-71	P:cell redox homeostasis; F:electron carrier activity; C:mitochondrion; F:protein disulfide oxidoreductase activity; P:glycerol ether metabolic process
TC000059	0.1916	57	g patch domain containing 1	0	F:nucleic acid binding; C:intracellular
TC000060	0.1793	29	trna isopentenyltransferase 1	0	F:binding; F:tRNA isopentenyltransferase activity; C:intracellular part
TC000061	0.0864	3.997	hypothetical protein TcasGA2_TC000061 [Tribolium castaneum]	6.91e-51	-
TC000062	0.08309	6	hypothetical protein TcasGA2_TC000062 [Tribolium castaneum]	1.22e-71	-
TC000063	0.4297	34	hd domain-containing protein 3	5.38e-99	F:transferase activity
TC000064	0.1017	16	wd repeat-containing protein 4	0	P:gamete generation
TC000065	0.5181	56	estrogen receptor binding protein	6.26e-126	P:transcription
TC000066	0.2379	18	tctex1 domain-containing protein 2	1.2e-94	-
TC000067	0.07897	7	glutathione s-transferase	4.55e-117	F:transferase activity; F:glutathione transferase activity
TC000068	0	0	caspase apoptosis-related cysteine peptidase	3.41e-168	P:regulation of apoptosis; P:proteolysis; C:membrane; F:peptidase activity; P:ion transport; F:protein binding; F:ion channel activity; F:cysteine-type endopeptidase activity; P:apoptosis; F:hydrolase activity; F:cysteine-type peptidase activity; F:identical protein binding; P:induction of apoptosis by extracellular signals; C:cytoplasm; P:response to UV; P:nuclear fragmentation during apoptosis;…
TC000069	3.636	371	proteasome beta subunit	1.24e-133	C:proteasome core complex; P:ubiquitin-dependent protein catabolic process; C:nucleus; C:cytosol; F:threonine-type endopeptidase activity
TC000070	1.88	460	zinc finger protein on ecdysone puffs	0	P:spermatogonial cell division; C:polytene chromosome puff; P:fusome organization; P:regulation of nuclear mRNA splicing, via spliceosome; F:single-stranded RNA binding; P:cystoblast division; C:heterogeneous nuclear ribonucleoprotein complex; F:single-stranded DNA binding; P:oogenesis; P:male meiosis
TC000071	0.01767	8.857	orf	0	-
TC000072	0	0	hypothetical protein TcasGA2_TC000072 [Tribolium castaneum]	3.81e-92	-
TC000073	0.02187	1.967	orf	4.23e-102	-
TC000074	0	0	protein disulfide isomerase	1.07e-75	P:cell redox homeostasis; C:endoplasmic reticulum; F:isomerase activity; F:protein disulfide isomerase activity
TC000075	0.7384	408	structural maintenance of chromosomes smc4	0	C:chromatin; C:kinetochore microtubule; F:dynein binding; P:mRNA transport; C:spindle pole centrosome; F:nucleoside-triphosphatase activity; F:beta-glucuronidase activity; P:kinetochore organization; P:mitotic spindle organization; P:rhabdomere development; P:mitotic chromosome condensation; P:spindle assembly; P:intracellular protein transport; F:purine ribonucleotide binding; C:kinetochore; C:i…
TC000076	0.09631	142
TC000077	0.06733	37	dynein heavy chain	0	P:microtubule-based movement; C:dynein complex; F:ATPase activity; F:ATP binding; F:microtubule motor activity
TC000078	1.479	234	PREDICTED: similar to parvin [Tribolium castaneum]	0	-
TC000079	1.051	65	mitochondrial ribosomal	1.08e-80	C:mitochondrial large ribosomal subunit; F:structural constituent of ribosome; P:translation
TC000080	0.6308	48	lon peptidase n-terminal domain and ring finger protein 3	8.52e-80	F:metal ion binding; F:zinc ion binding; F:protein binding; C:intracellular
TC000081	0.6568	117	lon peptidase n-terminal domain and ring finger 3	0	F:binding
TC000082	0.3783	35	transmembrane protein 70	2.04e-118	C:integral to membrane
TC000085	1.536	283	suppressin	0	C:nucleus; F:DNA binding
TC000086	0.01011	8
TC000087	0.04005	8	phenylalanine hydroxylase	0	F:phenylalanine 4-monooxygenase activity; F:iron ion binding; P:oxidation reduction; F:amino acid binding; P:phagocytosis, engulfment; P:L-phenylalanine catabolic process
TC000088	0.007948	2	clock	0	F:signal transducer activity; P:regulation of circadian sleep/wake cycle, sleep; P:ultradian rhythm; P:negative regulation of transcription from RNA polymerase II promoter; F:transcription corepressor activity; P:circadian regulation of gene expression; P:long-term memory; C:cytoplasm; F:protein heterodimerization activity; P:locomotor rhythm; F:RNA polymerase II transcription factor activity; P:…
TC000089	0.1176	6	hypothetical protein TcasGA2_TC000089 [Tribolium castaneum]	2.27e-62	-
TC000090	0.7954	65	histone deacetylase	5.47e-97	-
TC000091	0.5994	134	glycerol kinase	0	F:glycerol kinase activity; P:carbohydrate metabolic process; P:glycerol-3-phosphate metabolic process
TC000092	0.1101	10	trna-splicing endonuclease subunit sen34	8.47e-98	F:nucleic acid binding; P:tRNA splicing, via endonucleolytic cleavage and ligation; C:tRNA-intron endonuclease complex; F:tRNA-intron endonuclease activity; P:tRNA-type intron splice site recognition and cleavage; F:nuclease activity; F:molecular_function; C:cellular_component; F:hydrolase activity; F:endonuclease activity
TC000093	0.1318	11	upf0384 protein cgi-117-like protein	4.78e-99	-
TC000094	0.6344	79	transmembrane protein 111	1.76e-152	P:photoreceptor cell maintenance; P:retina development in camera-type eye; C:trans-Golgi network transport vesicle; C:integral to membrane
TC000095	0.3026	42	tho complex subunit 3	1e-178	-
TC000096	0	0	cg6379 cg6379-pa	2.35e-19	-
TC000097	0.002522	1	leucine-rich transmembrane	0	C:integral to membrane; F:protein binding; F:hydrolase activity; F:phosphoprotein phosphatase activity; F:binding; F:oxidoreductase activity; P:metabolic process; F:catalytic activity
TC000098	1.803	99	prefoldin subunit 6	3.08e-51	P:protein folding; C:prefoldin complex; F:unfolded protein binding
TC000099	0	0	hypothetical protein TcasGA2_TC000099 [Tribolium castaneum]	2.1e-07	-
TC000100	10.4	1695	failed axon connections protein	5.24e-156	P:axonogenesis
TC000101	1.319	154	#NAME?	2.93e-151	C:cytoplasm; F:hydrolase activity, acting on carbon-nitrogen (but not peptide) bonds, in linear amidines
TC000102	0.0848	11	adp atp translocase	1.53e-162	F:binding; C:mitochondrial inner membrane; P:response to mechanical stimulus; P:ADP transport; C:lipid particle; F:ATP:ADP antiporter activity; C:integral to membrane; P:ATP transport
TC000103	1.102	233	calcineurin a	0	F:iron ion binding; F:phosphoprotein phosphatase activity
TC000104	5.758	366	multiprotein bridging factor 1	1.94e-77	C:cytoplasm; P:dendrite morphogenesis; F:transcription coactivator activity; P:central nervous system development; F:methyl-CpG binding; P:open tracheal system development; C:nucleus
TC000105	0.007273	1	caspase apoptosis-related cysteine peptidase	7.55e-171	P:apoptosis; P:proteolysis; F:hydrolase activity; F:cysteine-type peptidase activity; F:peptidase activity; F:cysteine-type endopeptidase activity; F:receptor binding; C:cytoplasm; P:regulation of apoptosis; P:induction of apoptosis
TC000106	0	0	hypothetical protein TcasGA2_TC000106 [Tribolium castaneum]	1.44e-65	-
TC000107	0.9861	220	isoform c	0	P:phagocytosis, engulfment
TC000108	0.8395	1093
TC000109	0.3189	83	atp-dependent rna helicase ddx51	0	F:helicase activity
TC000110	0.2945	110	transcription termination factor 2	0	F:helicase activity; F:nucleic acid binding; F:ATP binding; F:DNA binding
TC000111	0.009479	1	park2 co-regulated	1.58e-142	P:biological_process
TC000112	0.6061	179	deah (asp-glu-ala-his) box polypeptide 35	0	F:helicase activity; F:nucleotide binding
TC000113	0.3724	100	uncharacterized protein kiaa0329 kiaa0297	0	-
TC000114	0.4164	74	zinc finger protein 585b	0	P:regulation of transcription, DNA-dependent; F:metal ion binding; F:nucleic acid binding; P:transcription; F:zinc ion binding; C:nucleus; C:intracellular
TC000115	0.08242	16	zebrafish testis-expressed 38	0	P:meiosis I; C:nucleus; P:organelle organization
TC000116	0	0	hypothetical protein TcasGA2_TC000116 [Tribolium castaneum]	7.54e-58	-
TC000117	0.3312	56	glucose-fructose oxidoreductase domain-containing protein 1	0	P:metabolic process; F:oxidoreductase activity
TC000118	0.01933	3	ultraviolet-sensitive opsin	0	F:G-protein coupled receptor activity; P:phototransduction; P:protein-chromophore linkage; P:G-protein coupled receptor protein signaling pathway; F:photoreceptor activity; C:integral to membrane
TC000119	0.008501	15
TC000120	0	0	hypothetical protein TcasGA2_TC000120 [Tribolium castaneum]	1.74e-62	-
TC000121	0.05691	11	sugar transporter	0	P:transport; F:transporter activity
TC000122	0.7166	88	hypothetical protein TcasGA2_TC000122 [Tribolium castaneum]	1.97e-140	-
TC000123	0.6007	120	c-myc protein	0	P:transcription
TC000124	0.1643	82	wash complex subunit strumpellin	0	F:molecular_function; C:cellular_component; P:axonogenesis
TC000125	1.019	171	centaurin alpha	0	C:cytoplasm; P:inositol phosphate-mediated signaling; P:regulation of ARF GTPase activity; C:plasma membrane; F:ARF GTPase activator activity; F:phosphatidylinositol-3,4,5-trisphosphate binding; C:nucleus; F:zinc ion binding
TC000126	0.1278	11	embryo brain specific protein	1.18e-111	F:transferase activity
TC000127	0.1388	12	dna-directed rna polymerase iii 25 kda polypeptide	2.85e-113	C:DNA-directed RNA polymerase III complex; P:transcription from RNA polymerase III promoter; F:DNA-directed RNA polymerase activity; F:protein binding
TC000128	0.4519	17	f-box lrr-repeat	1.27e-36	-
TC000129	0.2775	66	zinc finger y-chromosomal protein 2	0	F:nucleic acid binding; F:zinc ion binding; C:intracellular
TC000130	0.1153	31	dynein intermediate chain	0	P:microtubule-based movement; F:ATPase activity, coupled; C:cytoplasmic dynein complex
TC000131	1.012	49	brain protein i3	2.34e-43	-
TC000132	0.6055	288	numb-associated isoform a	0	C:macromolecular complex; P:protein amino acid phosphorylation; P:regulation of tube diameter, open tracheal system; P:regulation of cell shape; F:protein binding; P:regulation of tube length, open tracheal system; P:septate junction assembly; P:response to mechanical stimulus; F:protein kinase activity; P:asymmetric cell division; P:determination of adult lifespan; P:cation transport; F:sodium:p…
TC000133	0.8248	148	fgfr1 oncogene partner	0	P:microtubule anchoring; P:positive regulation of cell proliferation; C:centrosome; F:molecular_function; P:biological_process
TC000134	0.009479	2	family c48 unassigned peptidase (c48 family)	0	P:proteolysis; F:cysteine-type peptidase activity; F:hydrolase activity; F:peptidase activity
TC000135	0.1733	9.894	hypothetical protein TcasGA2_TC000135 [Tribolium castaneum]	9.64e-69	-
TC000136	0.1319	26	fad1 flavin adenine dinucleotide synthetase homolog ( cerevisiae)	0	F:FMN adenylyltransferase activity; C:cytosol
TC000137	2.076	578	pab-dependent poly -specific ribonuclease subunit 3	0	F:ATP binding; F:protein kinase activity; P:protein amino acid phosphorylation; P:nuclear-transcribed mRNA catabolic process, nonsense-mediated decay; C:cytoplasm
TC000138	0.1932	33	jumonji domain containing 5	0	P:oxidation reduction; F:oxidoreductase activity; F:transferase activity; F:peptide-aspartate beta-dioxygenase activity
TC000139	2.592	306	PREDICTED: hypothetical protein [Tribolium castaneum]	1.26e-141	F:zinc ion binding; C:intracellular
TC000140	0.1472	73	dna replication helicase dna2	0	F:hydrolase activity
TC000141	0.2508	4.989	cg6379 cg6379-pa	4.01e-19	-
TC000142	3.363	301	bcr-associated bap	1.49e-83	C:integral to membrane; C:endoplasmic reticulum; P:intracellular protein transport
TC000143	12.27	589	protein translation factor sui1 homolog	1.98e-58	P:translational initiation; F:translation initiation factor activity; P:regulation of translation
TC000144	2.693	460	actin-related protein 2	0	C:cytoplasm; F:structural constituent of cytoskeleton; C:Arp2/3 protein complex; C:actin filament; F:actin binding; F:ATP binding; P:regulation of actin polymerization or depolymerization; C:cell projection
TC000145	0	0	hypothetical protein TcasGA2_TC000145 [Tribolium castaneum]	3.75e-33	-
TC000146	0.008441	1	bel12_ag transposon polyprotein	1.18e-155	F:nucleic acid binding; F:zinc ion binding; P:proteolysis; P:DNA integration; F:aspartic-type endopeptidase activity; F:DNA binding
TC000147	0.2742	23	kinesin family member 11	1.67e-107	-
TC000148	0	0	antennae-rich cytochrome p450	0	C:cell part
TC000149	0.02959	2.993	cg12340 cg12340-pa	3.43e-128	P:DNA integration; P:DNA recombination; F:DNA binding; F:zinc ion binding; C:nucleus
TC000150	0.05389	23	phosphodiesterase 9 cg32648-pa	0	F:3',5'-cyclic-nucleotide phosphodiesterase activity; P:signal transduction
TC000151	0	0	antennae-rich cytochrome p450	0	F:metal ion binding; C:cell part
TC000152	0	0	antennae-rich cytochrome p450	0	F:oxidoreductase activity; F:iron ion binding; C:cell part
TC000153	0	0	antennae-rich cytochrome p450	0	F:oxidoreductase activity; F:iron ion binding; C:cell part
TC000155	0	0	hypothetical protein TcasGA2_TC000155 [Tribolium castaneum]	4.69e-102	-
TC000156	0.06024	3.985	hypothetical protein TcasGA2_TC000156 [Tribolium castaneum]	3.68e-81	-
TC000157	0.188	13.9	hypothetical protein TcasGA2_TC000157 [Tribolium castaneum]	7.36e-91	-
TC000158	0.3726	87	nucleolar protein 9	0	-
TC000159	0.2121	31	rmi1 protein	0	P:DNA replication; C:nucleus; F:nucleic acid binding
TC000160	1.139	134	uridine cytidine kinase i	4.15e-153	F:uridine kinase activity; P:metabolic process; F:ATP binding; F:phosphotransferase activity, alcohol group as acceptor; P:phagocytosis, engulfment
TC000161	1.562	183	surfeit 4-like protein	1.17e-131	-
TC000162	0.2871	106	protein smg7	0	C:cytoplasm; F:protein phosphatase 2A binding; P:cellular metabolic process; C:nucleus
TC000163	1.163	351	isoform a	0	P:proteolysis; F:serine-type endopeptidase activity
TC000164	0.3635	152	importin 11	0	F:protein binding; P:intracellular protein transport; C:intracellular part
TC000165	0.04979	20	protease m1 zinc metalloprotease	0	P:proteolysis; F:aminopeptidase activity
TC000166	0	0	odorant receptor 41	0	C:integral to membrane; C:membrane; F:G-protein coupled receptor activity; F:olfactory receptor activity; F:odorant binding; P:signal transduction; P:sensory perception of smell; F:receptor activity; F:signal transducer activity; P:G-protein coupled receptor protein signaling pathway; C:plasma membrane
TC000167	2.025	282	mrna-decapping enzyme 2	0	F:cysteine-type endopeptidase activity; P:nuclear-transcribed mRNA catabolic process, nonsense-mediated decay; F:protein binding; P:positive regulation of antibacterial peptide biosynthetic process; P:defense response to Gram-negative bacterium; C:cytoplasm; P:sperm individualization; F:nucleic acid binding; F:apoptotic protease activator activity; P:apoptosis; P:gene silencing by miRNA; F:struct…
TC000168	13.16	603	hypothetical protein TcasGA2_TC000168 [Tribolium castaneum]	3.34e-45	-
TC000169	0.2068	22	leucine-rich repeat-containing protein c10orf11-like protein	1.61e-126	F:protein binding
TC000170	0.0141	4	beta 1-like 2	0	F:beta-galactosidase activity; C:beta-galactosidase complex; F:hydrolase activity; P:metabolic process; P:carbohydrate metabolic process; F:cation binding; F:hydrolase activity, acting on glycosyl bonds; F:catalytic activity; C:extracellular region
TC000171	0	0	hypothetical protein TcasGA2_TC000171 [Tribolium castaneum]	1.95e-105	-
TC000172	0.136	13	gamma-interferon-inducible lysosomal thiol reductase	8.52e-131	-
TC000173	0.01145	1	gamma-interferon inducible lysosomal thiol	7.71e-114	-
TC000174	0.5673	52	gamma-interferon-inducible lysosomal thiol reductase	3.87e-122	-
TC000175	0.03775	11	oxidase peroxidase	0	P:eggshell chorion assembly; F:heme binding; F:peroxidase activity; C:extracellular region; C:chorion; P:phagocytosis, engulfment
TC000176	0.0116	3	toll	0	F:transmembrane receptor activity; P:signal transduction; F:protein binding; P:innate immune response; C:intrinsic to membrane; F:nucleic acid binding; F:zinc ion binding
TC000177	0.5656	124	sorting nexin	0	F:phosphoinositide binding; P:signal transduction; F:protein binding; F:phosphatidylinositol-4-phosphate 3-kinase activity; F:histone acetyltransferase activity
TC000178	0	0	eclosion hormone	2.85e-36	F:hormone activity
TC000179	0.7581	59	signal peptidase 18 kda subunit	4.3e-98	P:signal peptide processing; C:membrane; P:proteolysis; F:peptidase activity
TC000180	31.15	2101	ribosomal protein l24e	7.88e-47	C:ribosome; F:structural constituent of ribosome; P:translation
TC000181	0.2307	37	cg13886 cg13886-pa	0	-
TC000182	3.523	955	protein-tyrosine phosphatase n9	0	F:protein tyrosine phosphatase activity; C:intracellular; P:protein amino acid dephosphorylation; P:G-protein coupled receptor protein signaling pathway; C:integral to membrane; P:phagocytosis, engulfment; F:transporter activity
TC000183	1.619	112	histone deacetylase complex subunit sap18	2.15e-89	P:negative regulation of transcription from RNA polymerase II promoter; F:transcription corepressor activity; C:Sin3 complex
TC000184	2.191	108	brain protein 44-like protein	6.29e-60	F:molecular_function; C:cellular_component
TC000185	4.586	1267	heterogeneous nuclear ribonucleoprotein q	0	C:heterogeneous nuclear ribonucleoprotein complex; F:calcium ion binding; F:nucleotide binding; F:mRNA binding
TC000186	0	0	---NA---		-
TC000187	0.2661	91	cub domain-containing	0	F:hydrolase activity; F:interleukin-1 receptor binding; P:immune response; C:extracellular region
TC000188	0.08783	24	heat shock protein 70	0	F:ATP binding; F:unfolded protein binding; C:mitochondrion; P:response to heat
TC000189	0	0	transmembrane protein 135	1.04e-116	F:molecular_function; P:biological_process; C:integral to membrane; C:membrane
TC000190	0	0	transmembrane protein 135	9.18e-80	-
TC000191	0.02505	3	hypothetical protein TcasGA2_TC000191 [Tribolium castaneum]	2.61e-142	-
TC000192	1.266	600	nonsense-mediated mrna decay protein 1	0	C:cytoplasm; P:nuclear-transcribed mRNA catabolic process, nonsense-mediated decay; F:helicase activity; F:DNA binding; F:ATP binding; F:zinc ion binding
TC000193	0.1779	27	sialic acid synthase	0	C:cytoplasm; P:carbohydrate biosynthetic process; F:transferase activity
TC000195	0.05337	9	cerebral protein 1-like protein	3.02e-170	-
TC000196	0.3868	187	cg6511 cg6511-pa	0	-
TC000197	0.003804	1	alpha-l-iduronidase	0	P:carbohydrate metabolic process; F:hydrolase activity, acting on glycosyl bonds; P:anatomical structure morphogenesis; P:multicellular organismal development; P:cellular component organization
TC000198	0	0	histone h2b	7.3e-53	C:nucleosome; F:DNA binding; P:nucleosome assembly; C:nucleus
TC000199	0.1134	5	m-spondin cg10145-pa	2.05e-39	F:hydrolase activity; F:arylesterase activity
TC000200	0.03004	1	hypothetical protein TcasGA2_TC000200 [Tribolium castaneum]	1.03e-38	-
TC000201	0.1049	22	m-spondin cg10145-pa	0	-
TC000202	0.05435	9	odorant receptor 153	0	-
TC000203	0.006184	1	acid phosphatase 1	0	P:phagocytosis, engulfment
TC000204	0	0	hypothetical protein TcasGA2_TC000204 [Tribolium castaneum]	1.53e-74	-
TC000205	0	0	hypothetical protein TcasGA2_TC000205 [Tribolium castaneum]	1.85e-102	-
TC000206	0.04265	9	ipase c family member (plc-1)	0	P:regulation of biological process
TC000207	0.05471	33	phospholipase c epsilon	0	P:primary metabolic process; C:intracellular; F:phosphoric diester hydrolase activity;
TC000208	0.7859	332	helicase mov-10	0	F:nucleotide binding; F:nucleoside-triphosphatase activity; F:helicase activity
TC000209	0.517	95	cytokine receptor-like factor 3	0	C:cytoplasm; C:plasma membrane
TC000210	1.109	47	isoform b	1.54e-50	F:calcium ion binding; C:extracellular region; F:protein binding; P:axon midline choice point recognition; P:cell migration; P:neuron migration; P:glial cell migration; P:axonogenesis; P:neuron differentiation; P:negative chemotaxis; P:salivary gland boundary specification; F:receptor binding; P:embryonic heart tube development; P:positive regulation of cell-cell adhesion; P:axon guidance; P:meso…
TC000211	0.04391	6	hypothetical protein TcasGA2_TC000211 [Tribolium castaneum]	1.15e-179	-
TC000212	0	0	hypothetical protein TcasGA2_TC000212 [Tribolium castaneum]	2.44e-56	-
TC000213	0.0593	2	hypothetical protein TcasGA2_TC000213 [Tribolium castaneum]	2.08e-39	-
TC000214	0.9516	574	slit protein	0	P:epithelial cell migration, open tracheal system; P:neuron migration; P:mesoderm migration; P:positive regulation of cell-cell adhesion; F:calcium ion binding; P:tracheal outgrowth, open tracheal system; P:negative chemotaxis; P:glial cell migration; F:receptor binding; P:embryonic heart tube development; P:salivary gland boundary specification; P:axon midline choice point recognition; C:protein…
TC000215	0.5421	30	hypothetical protein TcasGA2_TC000215 [Tribolium castaneum]	1.32e-70	-
TC000216	0.2194	61	neuralized	0	F:binding; P:sensory organ development; P:organ morphogenesis; P:nervous system development; P:cell differentiation; C:cell part
TC000217	0.04227	7	cg14689 cg14689-pa	0	-
TC000218	0.1079	18	glutamine synthetase	0	F:glutamate-ammonia ligase activity; P:glutamine metabolic process; C:lipid particle; C:mitochondrion
TC000219	0.3882	71	cytochrome c oxidase assembly protein cox15	0	P:protein complex assembly; C:mitochondrial inner membrane; F:catalytic activity
TC000220	0.325	77	sulfite reductase	0	C:mitochondrial intermembrane space; F:transition metal ion binding; P:sulfur metabolic process; F:sulfite oxidase activity; P:protein catabolic process
TC000221	1.741	1421	cadherin 23	0	F:calcium ion binding; P:homophilic cell adhesion; C:membrane
TC000222	0.007108	5	cadherin-like protein	0	F:calcium ion binding; P:homophilic cell adhesion; C:membrane
TC000223	3.315	658	xtp3-transactivated protein b	0	F:protein binding; C:endoplasmic reticulum lumen; C:endoplasmic reticulum
TC000224	1.433	88	casein kinase beta polypeptide	5.6e-69	F:identical protein binding; P:positive regulation of Wnt receptor signaling pathway; P:I-kappaB kinase/NF-kappaB cascade; F:protein domain specific binding; C:protein kinase CK2 complex; F:protein kinase CK2 regulator activity; F:protein serine/threonine kinase activity
TC000225	0.009759	1	nuclear lamin l1 alpha	1.22e-120	-
TC000226	0.05233	13.92	72 kda type iv collagenase	0	-
TC000227	5.902	416	PREDICTED: hypothetical protein [Tribolium castaneum]	1.37e-91	-
TC000228	0.04842	13	myosin light chain kinase	0	P:protein amino acid phosphorylation; P:regulation of cell shape; P:actin filament organization; F:ATP binding; F:protein serine/threonine kinase activity
TC000229	2.866	663	t-complex protein 1 subunit beta	0	P:protein folding; C:chaperonin-containing T-complex; F:ATP-dependent helicase activity; F:nucleic acid binding; C:lipid particle; P:mitotic spindle organization; F:ATP binding; F:unfolded protein binding
TC000230	0.1365	18	viral a-type inclusion protein	9.02e-142	P:regulation of transcription, DNA-dependent; F:sequence-specific DNA binding; F:protein dimerization activity; C:nucleus; F:transcription factor activity; P:intracellular protein transport; C:intracellular; C:cytoplasm; C:membrane; F:protein transporter activity; P:ER to Golgi vesicle-mediated transport; F:molecular_function; P:protein complex assembly; C:endoplasmic reticulum membrane; C:endopl…
TC000231	0.1687	31	loc561420 protein	0	-
TC000232	0.0136	2	isoform e	0	-
TC000233	0.5927	41	zgc:114034 protein	1.22e-76	F:molecular_function; C:cellular_component
TC000234	0.03755	5	peptidyl-prolyl cis-trans	1.15e-176	P:embryonic development ending in birth or egg hatching
TC000235	0.1999	35	inhibitor of growth protein 3	0	F:metal ion binding
TC000236	0	0	cg6472 cg6472-pa	6.19e-175	P:lipid metabolic process; F:catalytic activity; C:extracellular region
TC000237	1.012	182	poly -binding protein 3	1.3e-158	P:protein modification process; P:regulation of alternative nuclear mRNA splicing, via spliceosome; F:poly(C) RNA binding; C:nucleus
TC000238	0.007516	7	fatty acid synthase	0	F:catalytic activity
TC000239	0	0	hypothetical protein TcasGA2_TC000239 [Tribolium castaneum]	2e-34	-
TC000240	0	0	ph-sensitive chloride channel	0	F:GABA-A receptor activity; C:postsynaptic membrane; C:cell junction; F:extracellular ligand-gated ion channel activity; P:ion transport; C:integral to membrane; F:neurotransmitter receptor activity
TC000243	0.3928	222	nuclear pore complex protein nup154	0	C:nuclear pore; P:transport
TC000244	1.282	393	lim domain binding protein	0	P:cytokinesis, actomyosin contractile ring assembly; F:phosphatidylinositol-4,5-bisphosphate binding; F:transcription cofactor activity; C:actin cytoskeleton; P:spermatogenesis; P:larval central nervous system remodeling; P:maintenance of protein location in cell; P:actin filament polymerization; P:bristle morphogenesis; P:phagocytosis, engulfment; F:actin binding; P:dorsal closure; P:transcripti…
TC000245	1.329	361	trisn small nuclear ribonucleoprotein	0	F:nucleic acid binding; C:U6 snRNP; C:U4 snRNP
TC000246	0.3804	62	serine protease	0	P:proteolysis; F:serine-type endopeptidase activity; F:catalytic activity; F:peptidase activity
TC000247	10.41	1810	serine protease	0	P:proteolysis; F:serine-type endopeptidase activity
TC000248	2.063	363	serine protease	0	F:catalytic activity
TC000249	0.1466	27	serine protease	0	P:proteolysis; F:serine-type endopeptidase activity
TC000250	0	0	prophenoloxidase activating factor	0	F:catalytic activity
TC000252	1.253	639	serine protease	4.31e-102	P:proteolysis; F:serine-type endopeptidase activity; F:catalytic activity; F:peptidase activity
TC000253	0	0	isoform a	4.72e-68	F:calcium-activated potassium channel activity; F:binding; P:metabolic process; C:membrane; F:catalytic activity; P:potassium ion transport
TC000254	0.006497	4	sodium-and chloride-activated atp-sensitive potassium channel	0	C:membrane; P:potassium ion transport; P:metabolic process; F:catalytic activity; F:calcium-activated potassium channel activity; F:binding
TC000255	0.6746	28	u6 snrna-associated sm-like protein lsm2	4.66e-47	C:U6 snRNP; P:regulation of alternative nuclear mRNA splicing, via spliceosome; P:mRNA catabolic process; F:U6 snRNA binding; F:protein kinase binding; C:U4/U6 x U5 tri-snRNP complex; C:cytoplasm; P:assembly of spliceosomal tri-snRNP
TC000256	0.01112	1	hypothetical protein TcasGA2_TC000256 [Tribolium castaneum]	1.45e-110	-
TC000257	0	0	hypothetical protein TcasGA2_TC000257 [Tribolium castaneum]	2.59e-66	-
TC000258	1.797	216	proteasome subunit alpha type	2.47e-132	C:proteasome core complex; F:protein binding; P:ubiquitin-dependent protein catabolic process; C:nucleus; C:cytosol; F:threonine-type endopeptidase activity
TC000259	0	0	hypothetical protein TcasGA2_TC000259 [Tribolium castaneum]	4.6e-63	-
TC000260	0.02435	2	discoidin domain receptor cg33531-pa	7.75e-107	-
TC000261	0.01156	1	hypothetical protein TcasGA2_TC000261 [Tribolium castaneum]	5.74e-114	-
TC000262	0	0	hypothetical protein TcasGA2_TC000262 [Tribolium castaneum]	4.34e-45	-
TC000263	0.01752	1	discoidin domain receptor cg33531-pa	1.88e-72	-
TC000264	0.04364	2	hypothetical protein TcasGA2_TC000264 [Tribolium castaneum]	4.64e-55	-
TC000265	0.01679	7	discoidin domain receptor cg33531-pa	0	F:ATP binding; F:protein kinase activity; P:cell adhesion; P:protein amino acid phosphorylation; F:protein tyrosine kinase activity
TC000266	0.02093	2	discoidin domain	5.73e-119	C:integral to plasma membrane; F:transmembrane receptor protein tyrosine kinase activity; P:cell adhesion; P:signal transduction
TC000267	0.9167	197	u3 small nucleolar rna-associated protein 18-like protein	0	F:molecular_function; C:cellular_component
TC000268	0.8262	274	transcription initiation factor	0	F:transcription initiation factor activity; P:transcription initiation from RNA polymerase II promoter; P:positive regulation of transcription from RNA polymerase II promoter; F:general RNA polymerase II transcription factor activity; P:spermatogenesis; P:muscle organ development; F:transcription factor activity; C:transcription factor TFIID complex; P:dendrite morphogenesis
TC000269	0.2459	52	cg10440 cg10440-pa	0	C:voltage-gated potassium channel complex; F:voltage-gated potassium channel activity; F:protein binding; F:hydrolase activity; P:potassium ion transport
TC000270	0	0	hypothetical protein TcasGA2_TC000270 [Tribolium castaneum]	2.42e-56	-
TC000271	0.6053	134	wd-repeat protein	0	C:U6 snRNP; C:U4 snRNP; P:nuclear mRNA splicing, via spliceosome
TC000272	1.003	111	3-hydroxybutyrate dehydrogenase type 2	1.57e-119	F:oxidoreductase activity; P:oxidation reduction; F:binding
TC000273	0.05756	11	tubulin alpha-1 chain	0	C:integral to membrane; C:microtubule; F:ATPase activity, coupled to transmembrane movement of substances; C:tubulin complex; C:gamma-tubulin small complex; P:mitotic spindle organization; P:protein polymerization; P:mitotic cell cycle spindle assembly checkpoint; F:ATP binding; P:microtubule-based movement; P:antimicrobial humoral response; F:GTPase activity; C:spindle; F:structural constituent …
TC000274	0.007633	1	cg15628 cg15628-pa	1.72e-177	P:metabolic process; F:N-acetyltransferase activity
TC000275	1.306	327	isoform e	0	F:DNA binding
TC000276	0.6476	56	deleted in a mouse model of primary ciliary dyskinesia	9.5e-101	P:biological_process; C:cellular_component
TC000277	1.166	63	protein tyrosine phosphatase 1	3.09e-67	F:phosphoprotein phosphatase activity
TC000278	3.107	309	fibroblast growth factor 8	1.9e-115	-
TC000280	0	0	hypothetical protein TcasGA2_TC000280 [Tribolium castaneum]	1.44e-32	-
TC000281	0.02336	1	hypothetical protein TcasGA2_TC000281 [Tribolium castaneum]	5.82e-50	-
TC000282	0.01729	4	cytochrome p450	0	F:metal ion binding; C:cell part
TC000283	0	0	hypothetical protein TcasGA2_TC000283 [Tribolium castaneum]	2.74e-52	-
TC000284	0	0	hypothetical protein TcasGA2_TC000284 [Tribolium castaneum]	3.34e-21	-
TC000285	0	0	hypothetical protein TcasGA2_TC000285 [Tribolium castaneum]	1.43e-88	-
TC000286	0.02182	1	hypothetical protein TcasGA2_TC000286 [Tribolium castaneum]	1.89e-56	-
TC000287	0.005268	1	methyl-accepting chemotaxis sensory transducer precursor	0	-
TC000288	0.01977	2	PREDICTED: hypothetical protein isoform 2 [Tribolium castaneum]	1.89e-118	-
TC000289	0.01977	2	PREDICTED: hypothetical protein [Tribolium castaneum]	1.3e-127	-
TC000290	0	0	hypothetical protein TcasGA2_TC000290 [Tribolium castaneum]	4.95e-127	-
TC000291	0.0098	1	PREDICTED: hypothetical protein [Tribolium castaneum]	1.37e-124	-
TC000292	0	0	hypothetical protein TcasGA2_TC000292 [Tribolium castaneum]	2.3e-124	-
TC000293	0.02002	2	PREDICTED: hypothetical protein [Tribolium castaneum]	2.77e-122	-
TC000294	0	0	hypothetical protein TcasGA2_TC000294 [Tribolium castaneum]	1.91e-61	-
TC000295	0	0	hypothetical protein TcasGA2_TC000295 [Tribolium castaneum]	6.41e-57	-
TC000296	0.008861	1	potassium channel interacting protein 4	4.92e-124	F:protein binding; F:calcium ion binding; P:ion transport; C:membrane; F:ion channel activity
TC000297	0.3971	57	protein farnesyltransferase alpha subunit	0	F:protein prenyltransferase activity
TC000298	0.008524	3	g-protein-linked acetylcholine receptor gar-2a	0	P:G-protein coupled receptor protein signaling pathway; C:integral to membrane; F:muscarinic acetylcholine receptor activity
TC000299	3.552	321	phenylalanyl-trna synthetase beta chain	3.99e-116	F:phenylalanine-tRNA ligase activity; F:RNA binding; C:phenylalanine-tRNA ligase complex; F:ATP binding; F:magnesium ion binding; P:phenylalanyl-tRNA aminoacylation
TC000300	5.299	740	phenylalanyl-trna synthetase beta chain	0	F:phenylalanine-tRNA ligase activity; F:RNA binding; C:phenylalanine-tRNA ligase complex; F:ATP binding; F:magnesium ion binding; P:phenylalanyl-tRNA aminoacylation
TC000301	0.1778	93	dna topoisomerase 2-binding protein 1	0	C:nucleus
TC000302	0.05008	11	synaptic vesicle protein	0	-
TC000303	0.1172	26	synaptic vesicle protein	0	-
TC000304	0.6623	61	thioredoxin-like 2	7.94e-107	P:cell redox homeostasis; F:electron carrier activity; F:protein disulfide oxidoreductase activity
TC000305	0.1263	55	na pump alpha isoform a	0	P:regulation of tube diameter, open tracheal system; P:regulation of cell shape; F:hydrogen-exporting ATPase activity, phosphorylative mechanism; P:regulation of tube length, open tracheal system; P:septate junction assembly; P:response to mechanical stimulus; P:determination of adult lifespan; P:cation transport; F:sodium:potassium-exchanging ATPase activity; P:embryonic development via the sync…
TC000306	0.3174	7	pet191 polypeptide	3.97e-22	-
TC000307	0.04022	2	hypothetical protein TcasGA2_TC000307 [Tribolium castaneum]	8.18e-60	-
TC000308	0.9246	391	insulin-degrading enzyme	0	C:soluble fraction; C:extracellular space; F:metal ion binding; F:signal transducer activity; F:metalloendopeptidase activity; C:peroxisome; P:sex differentiation; P:signal transduction; P:proteolysis
TC000310	0.9384	99	hypothetical protein TcasGA2_TC000310 [Tribolium castaneum]	4.13e-42	-
TC000311	0.9627	686	set domain protein	0	F:binding; F:transferase activity
TC000312	0.07461	29	dna replication licensing factor mcm9-like	0	F:binding
TC000313	0.9407	229	wd repeat-containing protein 46	0	-
TC000314	0.1866	68.83	transposable element p transposase (p-element transposase)	0	P:regulation of transcription, DNA-dependent; F:nucleic acid binding; F:sequence-specific DNA binding; F:transcription factor activity
TC000315	3.167	864	sex-determining protein fem-1	0	P:oxidation reduction; F:oxidoreductase activity; F:2-alkenal reductase activity; P:modification-dependent protein catabolic process; C:cytoplasm
TC000316	3.003	557	cuticular protein analogous to peritrophins 1-c	0	F:chitin binding; P:chitin metabolic process; C:extracellular region
TC000317	0.5386	85	nad dependent epimerase dehydratase	0	P:metabolic process; F:binding
TC000318	3.518	689	hexokinase	0	F:ATP binding; P:glycolysis; F:hexokinase activity
TC000319	4.834	999	hexokinase	0	F:ATP binding; P:glycolysis; F:hexokinase activity
TC000321	1.108	262	run and fyve domain-containing	0	F:metal ion binding; P:phagocytosis, engulfment
TC000322	0.6462	57	run and fyve domain-containing protein 2	2.56e-104	F:metal ion binding; F:zinc ion binding; C:nucleus
TC000323	1.868	126	PREDICTED: similar to conserved hypothetical protein [Tribolium castaneum]	3.26e-93	-
TC000324	0.9079	95	chromosome 6 open reading frame 106	2.24e-141	-
TC000325	0.01354	4	prophenoloxidase	0	F:oxygen transporter activity; P:oxidation reduction; F:catechol oxidase activity; F:monophenol monooxygenase activity; P:transport
TC000326	0	0	zinc finger protein	8.11e-172	F:zinc ion binding; F:nucleic acid binding; C:intracellular
TC000327	0.02435	2	hypothetical protein TcasGA2_TC000327 [Tribolium castaneum]	4.76e-64	-
TC000328	0.7853	73	sarah cg6072-pa	1.02e-117	P:axon guidance; P:regulation of female receptivity, post-mating; P:regulation of synapse organization; P:regulation of cell shape; P:egg activation; C:synapse; P:male pronucleus assembly; P:phagocytosis, engulfment; P:female meiosis; P:meiosis I; P:long-term memory; P:cortical actin cytoskeleton organization; P:olfactory learning; C:cytoplasm; F:Rho GTPase binding; P:cell projection assembly
TC000329	0	0	organic cation transporter	0	C:membrane; P:transport; F:transporter activity
TC000330	0	0	organic cation transporter	0	C:integral to membrane; C:membrane; P:transport; F:transporter activity
TC000331	0.4906	161	upf0555 protein kiaa0776-like protein	0	-
TC000332	0	0	t family of potassium channels family member (twk-46)	6.91e-67	-
TC000333	0	0	mitochondrial import inner membrane translocase subunit tim16	3.4e-58	-
TC000334	0.09479	15	potassium subfamily member 1	4.11e-174	F:potassium channel activity; P:potassium ion transport; C:integral to membrane
TC000335	0.6086	180	gram domain containing 1c	0	-
TC000336	0	0	phospholipase b	0	P:phagocytosis, engulfment
TC000337	0.006354	1	phospholipase b	0	F:hydrolase activity, acting on ester bonds; C:membrane; P:lipid metabolic process
TC000338	0.2071	6	isoform a	1.76e-30	C:integral to membrane; C:membrane
TC000340	0.05573	4	hypothetical protein TcasGA2_TC000340 [Tribolium castaneum]	2.72e-92	-
TC000341	0.05197	2	hypothetical protein TcasGA2_TC000341 [Tribolium castaneum]	2.37e-43	-
TC000342	0.09376	3	hypothetical protein TcasGA2_TC000342 [Tribolium castaneum]	1.19e-34	-
TC000343	0.02658	1	hypothetical protein TcasGA2_TC000343 [Tribolium castaneum]	8.19e-44	-
TC000344	0	0	hypothetical protein TcasGA2_TC000344 [Tribolium castaneum]	2.85e-33	-
TC000345	0	0	hypothetical protein TcasGA2_TC000345 [Tribolium castaneum]	6.39e-20	-
TC000346	0	0	hypothetical protein TcasGA2_TC000346 [Tribolium castaneum]	1.16e-34	-
TC000347	0	0	hypothetical protein TcasGA2_TC000347 [Tribolium castaneum]	1.49e-45	-
TC000348	0	0	hypothetical protein TcasGA2_TC000348 [Tribolium castaneum]	7.12e-16	-
TC000349	0	0	f-box only 18 isoform 1	7.96e-154	-
TC000350	0.3043	45	dim gamma-tubulin 6	0	P:regulation of mitosis; P:mitotic spindle organization; C:spindle
TC000351	0	0	hypothetical protein TcasGA2_TC000351 [Tribolium castaneum]	1.57e-79	-
TC000352	0.03212	1	hypothetical protein TcasGA2_TC000352 [Tribolium castaneum]	9.8e-34	-
TC000353	0.03887	4	hypothetical protein TcasGA2_TC000353 [Tribolium castaneum]	1.36e-119	-
TC000354	0.4626	28	groucho protein	9.03e-59	-
TC000355	5.249	345	mitochondrial nadh:ubiquinone oxidoreductase	1.6e-84	C:mitochondrial respiratory chain complex I; F:NADH dehydrogenase activity
TC000356	1.068	431	zinc finger protein	0	C:nucleus
TC000357	0.04072	10	PREDICTED: similar to conserved hypothetical protein [Tribolium castaneum]	0	-
TC000358	0.08784	73	centrosomal protein	0	-
TC000359	2.201	138	prefoldin subunit 2	6.32e-65	P:protein folding
TC000360	0	0	leucine-rich transmembrane protein	0	C:integral to membrane; F:protein binding
TC000361	0.01008	2	six sine homebox transcription factors	0	F:sequence-specific DNA binding; F:transcription factor activity; C:nucleus; P:regulation of transcription, DNA-dependent
TC000364	0	0	hypothetical protein TcasGA2_TC000364 [Tribolium castaneum]	1.38e-83	-
TC000365	2.235	486	acetyl- mitochondrial	0	C:mitochondrial inner membrane; C:lipid particle; F:acetyl-CoA C-acetyltransferase activity; F:protein binding; C:mitochondrial matrix; F:potassium ion binding; P:metabolic process
TC000366	1.172	691	sodium chloride dependent transporter	0	F:transporter activity; P:R3/R4 cell fate commitment
TC000367	0.001326	1	glutamate ionotropic kainate 2	0	C:postsynaptic membrane; C:cell junction; F:extracellular-glutamate-gated ion channel activity; P:ion transport; F:ionotropic glutamate receptor activity; C:integral to membrane
TC000368	0	0	isoform d	0	C:cell part
TC000369	0.01134	1	cuticular protein	2.14e-26	F:structural constituent of cuticle
TC000370	0	0	cuticular protein	8.37e-38	F:structural constituent of cuticle
TC000371	1.547	212	f-box only protein 6	5.93e-176	P:macromolecule catabolic process
TC000372	0.2952	36	spt3-associated factor 42	5.81e-153	P:transcription; C:nucleus; P:regulation of transcription, DNA-dependent; F:DNA binding; C:cellular_component
TC000373	0.8051	228	pentatricopeptide repeat domain 3	0	-
TC000374	0.01939	7	glutamate receptor delta-1 subunit	0	C:membrane
TC000375	0.4734	113	pre-mrna-splicing factor slu7	0	C:small nuclear ribonucleoprotein complex; F:second spliceosomal transesterification activity; P:nuclear mRNA 3'-splice site recognition; F:zinc ion binding; F:pre-mRNA 3'-splice site binding; P:alternative nuclear mRNA splicing, via spliceosome; P:regulation of transcription; C:nuclear speck; C:spliceosomal complex; F:transcription factor activity
TC000376	0.3583	11	leucine aminopeptidase	2.86e-33	P:proteolysis; C:cytoplasm; P:protein metabolic process; F:metalloexopeptidase activity; F:aminopeptidase activity; F:manganese ion binding; C:intracellular
TC000377	0.4535	130	ring finger and wd repeat domain 2	0	F:metal ion binding; F:catalytic activity
TC000378	0.6866	133	leucine aminopeptidase-like protein	0	P:protein metabolic process; C:intracellular; F:exopeptidase activity
TC000379	4.371	412	glycoprotein 25l	2.22e-107	P:transport; C:integral to membrane
TC000380	0.5722	95	smyd family member 5	0	F:metal ion binding; F:molecular_function; P:biological_process; F:zinc ion binding; C:cellular_component
TC000381	1.035	265	fuse-binding protein-interacting repressor siahbp1	0	F:nucleic acid binding; F:nucleotide binding
TC000382	3.049	1681	ste20-like serine threonine-protein kinase	0	P:protein amino acid phosphorylation; F:polo kinase kinase activity; P:cell proliferation; P:cytokinesis; F:ATP binding; P:regulation of localization
TC000383	0.2909	41	zinc finger protein 675	0	P:system development; C:intracellular; P:signal transduction; P:negative regulation of cellular process; F:binding
TC000384	1.392	59	ring-box protein 2	1.39e-51	F:protein binding; P:protein ubiquitination; F:ubiquitin-protein ligase activity; F:zinc ion binding; P:sperm motility; C:SCF ubiquitin ligase complex
TC000385	0.4439	124	mitogen-activated protein kinase kinase 7	0	C:cytosol; P:stress-activated MAPK cascade; F:mitogen-activated protein kinase kinase kinase binding; F:protein C-terminus binding; P:positive regulation of neuron apoptosis; P:activation of JUN kinase activity; F:ATP binding; F:JUN kinase kinase activity; F:magnesium ion binding; C:nucleus
TC000387	0.1808	34	carbon catabolite repressor protein	0	F:transcription regulator activity; P:regulation of transcription from RNA polymerase II promoter; P:nuclear-transcribed mRNA poly(A) tail shortening; C:CCR4-NOT complex; F:protein binding; F:nuclease activity; P:oogenesis; C:cytoplasm
TC000388	0.5822	147	activating transcription factor 6	0	F:binding; C:intracellular membrane-bounded organelle; P:regulation of cellular process; P:transcription
TC000389	0.3063	40	zinc finger protein 26	2.64e-178	F:nucleic acid binding; F:zinc ion binding; C:intracellular; F:metal ion binding; P:regulation of transcription, DNA-dependent; P:transcription; C:nucleus; F:DNA binding
TC000390	0.9151	55	phosphomevalonate kinase	6.25e-76	F:kinase activity; C:cytoplasm; F:phosphomevalonate kinase activity; P:cholesterol biosynthetic process
TC000391	0.1174	67	tetratricopeptide repeat domain 21b	0	F:binding; P:carboxylic acid metabolic process; F:pyridoxal phosphate binding; C:cilium
TC000392	0	0	hypothetical protein TcasGA2_TC000392 [Tribolium castaneum]	2.75e-52	-
TC000393	0.01329	3	synaptic vesicle protein	0	P:transport; C:membrane; F:transporter activity
TC000394	0.1536	37	nicotinic acetylcholine receptor subunit alpha 4	0	C:postsynaptic membrane; C:cell junction; P:ion transport; C:integral to membrane; F:neurotransmitter receptor activity; F:nicotinic acetylcholine-activated cation-selective channel activity
TC000395	0.005341	1	n-acetyllactosaminide beta- -n-acetylglucosaminyltransferase	0	F:transferase activity
TC000396	0	0	smile protein	0	F:binding
TC000397	0	0	PREDICTED: similar to conserved hypothetical protein [Tribolium castaneum]	8.5e-71	-
TC000398	0	0	collagen triple helix repeat containing protein	3.38e-97	C:virion; F:nucleic acid binding; F:nucleotide binding; P:cell differentiation; P:odontogenesis; F:calcium ion binding; P:odontogenesis of dentine-containing tooth; C:proteinaceous extracellular matrix; C:extracellular matrix; C:extracellular region; P:ossification
TC000399	0	0	protein malvolio	0	C:integral to plasma membrane
TC000400	0.543	27	hypothetical protein TcasGA2_TC000400 [Tribolium castaneum]	1.18e-58	-
TC000401	1.234	2474
TC000402	0.2116	42	ankyrin sam and basic leucine zipper domain-containing protein 1	0	C:cytoplasm
TC000403	0	0	branched-chain amino acid aminotransferase	0	F:identical protein binding; F:branched-chain-amino-acid transaminase activity; P:branched chain family amino acid catabolic process; P:branched chain family amino acid biosynthetic process; C:cytosol; C:mitochondrion
TC000404	0.3653	154	cytochrome b-561 domain containing 2	0	C:integral to membrane; F:metal ion binding; C:membrane; P:electron transport chain; F:iron ion binding; P:transport
TC000405	1.563	123	mesoderm development candidate 2	7.66e-82	C:endoplasmic reticulum lumen; P:Wnt receptor signaling pathway; C:apical part of cell; P:proboscis development; P:low-density lipoprotein receptor metabolic process; P:ER to Golgi vesicle-mediated transport; C:endoplasmic reticulum; P:oogenesis; P:protein targeting to membrane
TC000406	0.1742	18	nonhomologous end-joining factor 1	2.18e-133	P:response to ionizing radiation; P:double-strand break repair via nonhomologous end joining; P:T cell differentiation; P:B cell differentiation; F:identical protein binding; C:nucleus; P:DNA repair; P:response to DNA damage stimulus; F:DNA binding
TC000407	0.7127	102	spn-f cg12114-pa	2.35e-178	P:anatomical structure morphogenesis
TC000408	0.2313	34	decaprenyl-diphosphate synthase subunit 1	2.01e-180	F:transferase activity; P:isoprenoid biosynthetic process
TC000409	0	0	hypothetical protein TcasGA2_TC000409 [Tribolium castaneum]	1.21e-87	-
TC000410	0.01683	5	hypothetical protein TcasGA2_TC000410 [Tribolium castaneum]	0	-
TC000411	0	0	cytochrome p450	0	F:metal ion binding; P:oxidation reduction; F:heme binding; F:oxidoreductase activity; F:electron carrier activity; F:iron ion binding; F:monooxygenase activity; P:insecticide metabolic process; C:membrane
TC000412	1.449	307	abl interactor 2	0	P:lamellipodium assembly; P:regulation of cell shape; P:phagocytosis, engulfment; P:bristle development; P:cell adhesion; P:cortical actin cytoskeleton organization; F:protein binding; P:muscle attachment; C:perinuclear region of cytoplasm; C:lamellipodium membrane; P:positive regulation of protein kinase activity
TC000413	0.9954	201	adam metalloprotease cg1964	0	F:metalloendopeptidase activity; P:proteolysis; F:zinc ion binding
TC000414	1.034	335	adam metalloprotease cg1964	0	F:metal ion binding; F:metallopeptidase activity
TC000415	0.04414	10	zinc finger	0	F:protein binding; F:metal ion binding; F:zinc ion binding; C:intracellular; C:nucleus; F:DNA binding
TC000416	0.1124	7	hypothetical protein TcasGA2_TC000416 [Tribolium castaneum]	1.19e-79	-
TC000417	0.5673	13	hypothetical protein TcasGA2_TC000417 [Tribolium castaneum]	9.73e-21	-
TC000418	4.726	282	cg11791- isoform a	2.33e-51	-
TC000419	0.1096	9	sterile alpha motif domain-containing protein 5	5.39e-92	-
TC000420	0.02267	1	hypothetical protein TcasGA2_TC000420 [Tribolium castaneum]	2.95e-54	-
TC000421	0.01732	2	hypothetical protein TcasGA2_TC000421 [Tribolium castaneum]	6.46e-151	-
TC000422	0.02881	14	isoform e	0	-
TC000423	0.03352	5	variable lymphocyte receptor a	0	F:protein binding
TC000424	0.01211	1	homeobox protein ceh-	7.88e-107	F:sequence-specific DNA binding; F:transcription factor activity; C:nucleus; P:regulation of transcription, DNA-dependent
TC000425	0.4072	78	chromosome segregation protein smc	0	P:vesicle-mediated transport; C:membrane; F:protein binding; C:chromosome; F:GTP binding; F:ATP binding; P:chromosome organization; F:nucleotide binding; F:microtubule motor activity; P:microtubule-based movement; C:microtubule associated complex; F:motor activity; C:microtubule
TC000426	0	0	13 kda hemolymph protein a	3.16e-72	F:odorant binding; P:transport; C:extracellular region
TC000427	0.1346	11	crossover junction endonuclease eme1	1.35e-103	P:DNA metabolic process; F:binding; F:hydrolase activity
TC000428	0.2944	14	hypothetical protein TcasGA2_TC000428 [Tribolium castaneum]	2.59e-58	-
TC000429	0.3118	12	hypothetical protein TcasGA2_TC000429 [Tribolium castaneum]	1.21e-47	-
TC000430	0.5764	313	mitogen activated protein kinase kinase kinase mekk5	0	F:kinase activity
TC000431	0	0	calponin transgelin	4.5e-93	F:actin binding; P:actomyosin structure organization
TC000432	0.009214	1	high affinity nuclear juvenile hormone binding	1.07e-141	-
TC000433	0.01172	3	sh2 domain containing	0	-
TC000434	1.043	138	mitochondrial ribosomal protein l2	1.06e-174	C:mitochondrial large ribosomal subunit; F:structural constituent of ribosome
TC000435	0.9382	43	hypothetical protein TcasGA2_TC000435 [Tribolium castaneum]	6.08e-47	-
TC000437	0	0	hypothetical protein TcasGA2_TC000437 [Tribolium castaneum]	1.83e-88	-
TC000438	0	0	hypothetical protein TcasGA2_TC000438 [Tribolium castaneum]	1.01e-33	-
TC000439	0	0	sodium-dependent phosphate transporter	3.75e-172	-
TC000440	0.03953	8	golgin subfamily a member 6-like protein 1	0	-
TC000441	0.00465	1	nuclear receptor subfamily 2 group e member 1	0	F:sequence-specific DNA binding; F:steroid hormone receptor activity; F:transcription factor activity; C:nucleus; F:zinc ion binding; P:regulation of transcription, DNA-dependent
TC000442	7.537	642	cuticular protein ld-cp1v1	7.5e-71	F:structural constituent of cuticle
TC000443	5.782	370	ubiquitin-conjugating enzyme e2 d2	2.78e-84	P:proteasomal ubiquitin-dependent protein catabolic process; P:embryonic development ending in birth or egg hatching; P:chromosome organization; P:growth; F:ubiquitin protein ligase binding; P:regulation of protein metabolic process; P:hermaphrodite genitalia development; P:BMP signaling pathway; P:spermatid development; P:regulation of R7 cell differentiation; F:ubiquitin-protein ligase activity…
TC000444	0.04228	10	luciferin 4-monooxygenase	0	F:ligase activity; P:metabolic process; F:catalytic activity
TC000445	0.03212	1	PREDICTED: hypothetical protein [Tribolium castaneum]	3.98e-35	-
TC000446	0.00716	1	cg7530 cg7530-pa	0	C:integral to membrane; F:receptor activity
TC000447	0	0	hypothetical protein TcasGA2_TC000447 [Tribolium castaneum]	7.67e-66	-
TC000448	0	0	hypothetical protein TcasGA2_TC000448 [Tribolium castaneum]	1.34e-46	-
TC000449	16.11	5872	proactivator polypeptide	0	P:lipid metabolic process; P:sphingolipid metabolic process; C:lysosome
TC000450	0	0	hypothetical protein TcasGA2_TC000450 [Tribolium castaneum]	0	-
TC000451	1.341	417	isoform b	0	F:molecular_function; P:biological_process; C:cellular_component
TC000453	7.088	285	cg7630 cg7630-pa	1.08e-48	-
TC000454	0.1372	7	hypothetical protein TcasGA2_TC000454 [Tribolium castaneum]	4.14e-64	-
TC000455	0.4014	21	hypothetical protein TcasGA2_TC000455 [Tribolium castaneum]	6.32e-65	-
TC000456	0.3698	71	microfibrillar-associated protein 1	1.34e-156	C:extracellular region
TC000457	0.07342	40	tar (hiv-1) rna binding protein 1	0	F:RNA binding; F:binding; F:transferase activity; P:RNA processing; F:RNA methyltransferase activity; P:regulation of transcription from RNA polymerase II promoter; C:nucleus
TC000458	1.723	295	sorting nexin	0	F:phosphoinositide binding; F:protein binding; P:cell communication
TC000459	0.112	31	monocarboxylate transporter	0	-
TC000460	0	0	monocarboxylate transporter	0	-
TC000461	0	0	macrophage mhc class i receptor 2	0	-
TC000462	3.612	328	h+ transporting atp synthase o subunit isoform 1	5.29e-108	C:proton-transporting ATP synthase complex, catalytic core F(1); F:hydrogen ion transporting ATP synthase activity, rotational mechanism; P:ATP synthesis coupled proton transport; F:ATP binding; F:proton-transporting ATPase activity, rotational mechanism; F:aminoacyl-tRNA ligase activity; P:tRNA aminoacylation for protein translation; C:lipid particle
TC000463	0.9927	185	caax prenyl protease 1 homolog	0	P:nuclear envelope organization; F:metalloendopeptidase activity; P:prenylated protein catabolic process; C:cell part
TC000464	0.03614	1	hypothetical protein TcasGA2_TC000464 [Tribolium castaneum]	2.56e-29	-
TC000465	0.09912	3	hypothetical protein TcasGA2_TC000465 [Tribolium castaneum]	8.35e-33	-
TC000466	0.9903	164	coproporphyrinogen iii oxidase	0	P:heme biosynthetic process; F:coproporphyrinogen oxidase activity; C:mitochondrion
TC000467	0.6881	72	tubulin folding cofactor b	7.21e-132	C:intracellular part; P:developmental process
TC000468	2.43	124	sjchgc03493 protein	1.88e-32	F:transferase activity; F:acyltransferase activity; F:histone acetyltransferase activity; F:kinase activity; F:catalytic activity; F:transferase activity, transferring phosphorus-containing groups
TC000469	0.4408	93	protease m50 membrane-bound transcription factor site 2 protease	0	P:proteolysis; C:membrane; F:peptidase activity; F:metalloendopeptidase activity; F:zinc ion binding; P:sterol regulatory element binding protein cleavage
TC000470	0.005586	1	sine oculis-binding protein	0	-
TC000471	0	0	hypothetical protein TcasGA2_TC000471 [Tribolium castaneum]	1.42e-27	-
TC000472	0	0	hypothetical protein TcasGA2_TC000472 [Tribolium castaneum]	2.11e-104	-
TC000473	0	0	hypothetical protein TcasGA2_TC000473 [Tribolium castaneum]	4.08e-43	-
TC000474	0.07612	13	d-beta-hydroxybutyrate mitochondrial	0	F:catalytic activity
TC000475	0.6397	52	cell death activator cide-b	3.27e-94	P:apoptosis; F:protein binding; C:intracellular
TC000476	132	12300	ferritin heavy chain	3.22e-119	P:cellular iron ion homeostasis; F:oxidoreductase activity; F:ferric iron binding; P:iron ion transport
TC000477	0.6341	122	uncharacterized protein cg1785	0	F:molecular_function; C:cellular_component
TC000478	0.2771	107	wd-repeat protein	0	C:small-subunit processome; P:rRNA processing
TC000479	0.03495	11	viral a-type inclusion protein	0	F:binding
TC000480	0.02235	2	potassium channel interacting protein	9.58e-115	F:ion channel activity; F:calcium ion binding; P:wing disc dorsal/ventral pattern formation
TC000481	0.8451	262	atp-dependent rna helicase	0	P:translation; C:ribosome; F:ATP-dependent RNA helicase activity; F:nucleic acid binding; F:structural constituent of ribosome; F:ATP binding; C:spliceosomal complex; P:nuclear mRNA splicing, via spliceosome;
TC000482	0.4739	67	possible rna	0	F:methyltransferase activity
TC000483	0	0	homeobox protein hox-	3.12e-141	F:transcription regulator activity; F:DNA binding; P:regulation of transcription
TC000484	0.3855	74	suppressor of fused homolog	0	P:skeletal system development; F:signal transducer activity; P:negative regulation of transcription from RNA polymerase II promoter; C:cilium; F:transcription corepressor activity; P:cytoplasmic sequestering of transcription factor; P:lens development in camera-type eye; C:cytoplasm; C:nucleolus; F:identical protein binding; P:skin development; P:proteolysis; P:fin development; P:spinal cord dors…
TC000485	0.1646	42	transmembrane protein 48	0	P:cellular process; P:localization; C:membrane; C:nucleus
TC000486	0.4876	35	fumarylacetoacetate hydrolase domain-containing protein 1-like	5.13e-91	F:binding; F:catalytic activity; C:mitochondrion
TC000487	2.684	802	heat shock protein cognate 5	0	P:protein folding; F:unfolded protein binding; F:ATP binding
TC000488	0.1265	7	hypothetical protein TcasGA2_TC000488 [Tribolium castaneum]	9.48e-69	-
TC000489	0.03281	2	hypothetical protein TcasGA2_TC000489 [Tribolium castaneum]	1.13e-77	-
TC000490	0.04448	2	hypothetical protein TcasGA2_TC000490 [Tribolium castaneum]	5.17e-54	-
TC000491	0.03401	2	hypothetical protein TcasGA2_TC000491 [Tribolium castaneum]	3.26e-69	-
TC000492	0.004942	1	hypothetical protein TcasGA2_TC000492 [Tribolium castaneum]	0	-
TC000493	0	0	hypothetical protein TcasGA2_TC000493 [Tribolium castaneum]	5.71e-37	-
TC000494	0.01208	2	proclotting enzyme	0	F:hydrolase activity
TC000495	0.2597	42	proclotting enzyme	0	F:peptidase activity
TC000496	0	0	serine protease 14	1.91e-137	F:catalytic activity
TC000497	0	0	serine protease	0	P:metabolic process; F:hydrolase activity
TC000498	0	0	hemolymph proteinase 17 short form	1.76e-38	P:proteolysis; F:serine-type endopeptidase activity; F:catalytic activity; F:serine-type peptidase activity; F:hydrolase activity; F:peptidase activity
TC000500	0.02542	1	antimicrobial peptide	5.98e-47	-
TC000501	0	0	hypothetical protein TcasGA2_TC000501 [Tribolium castaneum]	5.8e-74	-
TC000502	0.2453	42	sina homologue	0	P:proteolysis involved in cellular protein catabolic process
TC000503	4.294	1192	thymosin beta	0	C:cytoplasm; F:actin binding; P:cytoskeleton organization
TC000504	0.02607	7	asparagine-linked glycosylation 13 homolog ( cerevisiae)	0	F:N-acetylglucosaminyldiphosphodolichol N-acetylglucosaminyltransferase activity; P:lipid glycosylation; F:carbohydrate binding; P:carbohydrate metabolic process; C:endoplasmic reticulum; F:transferase activity, transferring hexosyl groups; F:transferase activity, transferring glycosyl groups
TC000505	2.183	488	importin subunit alpha-2	0	P:intracellular protein transport; C:nucleus
TC000506	0.1225	32	chromatin assembly factor 1 subunit b	0	-
TC000507	0	0	hypothetical protein TcasGA2_TC000507 [Tribolium castaneum]	0	-
TC000508	0.0593	12	protoporphyrinogen oxidase	0	F:catalytic activity
TC000509	0.4656	31	u1 small nuclear ribonucleoprotein c	4.36e-45	F:mRNA binding; F:zinc ion binding; C:U1 snRNP; P:regulation of alternative nuclear mRNA splicing, via spliceosome; P:mitotic spindle organization; C:U11 snRNP
TC000510	0.03671	1	hypothetical protein TcasGA2_TC000510 [Tribolium castaneum]	8.28e-28	-
TC000511	1.223	156	isoform a	2.08e-156	-
TC000512	0	0	hypothetical protein TcasGA2_TC000512 [Tribolium castaneum]	2.03e-79	-
TC000513	0.02628	1	hypothetical protein TcasGA2_TC000513 [Tribolium castaneum]	2.38e-43	-
TC000514	1.26	134	dnajc8 protein	3.39e-92	F:heat shock protein binding
TC000515	0.03839	4	thaumatin-like protein	3.54e-139	-
TC000516	0.02867	3	thaumatin-like protein	1.23e-139	-
TC000517	0.1428	15	thaumatin-like protein	2.25e-149	C:endomembrane system; P:response to other organism
TC000518	0.04818	4	pr-5-like protein	1.12e-108	P:defense response; F:molecular_function; P:biological_process; C:extracellular region; C:cellular_component
TC000520	1.359	134	sptzle 1b	4.88e-132	P:dorsal/ventral axis specification; P:defense response; P:response to fungus; P:immune response; P:regulation of cellular process; P:cellular component organization
TC000521	0.003281	1	cg14257 cg14257- partial	0	P:G-protein coupled receptor protein signaling pathway; C:integral to membrane
TC000522	2.353	236	glutathione s-transferase 1	3.18e-134	F:nucleic acid binding; C:cytoplasm; F:glutathione transferase activity; F:glutathione binding
TC000523	0	0	engulfment and cell motility protein 3	7.16e-135	P:actin filament organization; F:binding; P:cell migration; C:cytoskeleton; P:phagocytosis; P:regulation of cell migration; P:engulfment of apoptotic cell; F:SH3 domain binding; P:gonad morphogenesis; C:plasma membrane
TC000524	1.2	109	vacuolar atp synthase 21 kda proteolipid subunit	1.77e-87	F:hydrogen-exporting ATPase activity, phosphorylative mechanism; C:integral to membrane; P:ATP synthesis coupled proton transport; P:mitotic spindle organization; C:vacuolar proton-transporting V-type ATPase, V0 domain
TC000525	0.184	28	engulfment and cell motility protein 1	0	P:cellular process; P:localization
TC000526	0	0	hypothetical protein TcasGA2_TC000526 [Tribolium castaneum]	0	-
TC000527	0.5286	56	paired related homeobox 2	4.21e-127	P:positive regulation of smoothened signaling pathway; P:cartilage development; P:artery morphogenesis; P:middle ear morphogenesis; P:regulation of transcription, DNA-dependent; P:inner ear morphogenesis; P:positive regulation of mesenchymal cell proliferation; F:sequence-specific DNA binding; F:transcription factor activity; P:embryonic cranial skeleton morphogenesis; C:nucleus; P:embryonic limb…
TC000528	0.2081	44	fk506 binding protein 15	0	C:growth cone; C:actin filament; C:axon; F:peptidyl-prolyl cis-trans isomerase activity
TC000529	0.6509	291	protein wings apart-like	0	F:binding
TC000530	1.31	285	cg2867	0	P:purine base biosynthetic process; F:amidophosphoribosyltransferase activity; P:nucleoside metabolic process
TC000531	0.738	202	myotubularin-related protein 2	0	F:protein tyrosine phosphatase activity; F:inositol or phosphatidylinositol phosphatase activity; F:protein tyrosine/serine/threonine phosphatase activity; P:protein tetramerization; P:protein amino acid dephosphorylation; C:vacuolar membrane; C:nucleus; F:protein homodimerization activity
TC000532	2.12	1834	large proline-rich protein bat2	0	-
TC000533	0.9617	121	pyrroline-5-carboxylate reductase 2	4.22e-162	P:metabolic process; F:catalytic activity
TC000534	0.4029	54	pyrroline-5-carboxylate reductase 2	7.83e-157	P:metabolic process; F:catalytic activity
TC000535	0.3426	28	programmed cell death protein 2-like	1.6e-80	C:cytoplasm
TC000536	0.2708	24	programmed cell death protein 2-like	6.57e-116	C:cytoplasm
TC000537	0.6721	136	glucosidase 2 subunit beta	0	F:protein binding; F:calcium ion binding; C:alpha-glucosidase II complex; F:kinase activity
TC000538	1.334	911	crag protein	0	-
TC000539	0.2256	36	ubiquitin-associated protein 1	0	C:nucleus; F:DNA binding
TC000540	0.6963	140	fpgs protein	0	C:cytoplasm
TC000541	1.276	278	viral a-type inclusion protein	0	F:kinase activity; F:zinc ion binding; C:intracellular; C:integral to membrane; F:signal transducer activity; P:signal transduction; P:keratinization; C:cytoplasm; F:ATP binding; F:actin binding; F:nucleotide binding; C:myosin complex; F:motor activity
TC000542	0.4262	68	phosphoserine aminotransferase	0	F:O-phospho-L-serine:2-oxoglutarate aminotransferase activity; P:L-serine biosynthetic process; P:pyridoxine biosynthetic process
TC000543	0.0152	5	orphan nuclear receptor	0	F:sequence-specific DNA binding; F:steroid hormone receptor activity; F:transcription factor activity; C:nucleus; F:zinc ion binding; P:regulation of transcription, DNA-dependent
TC000544	0	0	guanylate cyclase	0	P:cellular process; F:lyase activity
TC000545	0	0	oviductin	5.43e-162	F:serine-type peptidase activity
TC000546	0	0	coagulation factor xi	0	P:proteolysis; F:serine-type endopeptidase activity
TC000547	0	0	serine protease	0	F:serine-type endopeptidase activity; F:transcription factor activity; P:proteolysis; P:regulation of transcription, DNA-dependent
TC000548	0.007787	1	serine protease-like protein	7.2e-173	F:catalytic activity
TC000549	0	0	fatty acid	0	F:oxidoreductase activity; P:lipid biosynthetic process; P:cellular process
TC000550	0	0	transmembrane serine protease	0	C:plasma membrane
TC000551	0	0	cg13616 cg13616-pa	8.84e-122	-
TC000552	0	0	isoform a	8.03e-130	-
TC000553	0	0	hypothetical protein TcasGA2_TC000553 [Tribolium castaneum]	4.94e-106	-
TC000554	0	0	hypothetical protein TcasGA2_TC000554 [Tribolium castaneum]	1.56e-87	-
TC000555	0	0	PREDICTED: similar to conserved hypothetical protein [Tribolium castaneum]	1.49e-100	P:biological_process; C:cellular_component
TC000556	0	0	hypothetical protein TcasGA2_TC000556 [Tribolium castaneum]	1.4e-72	-
TC000557	0	0	hypothetical protein TcasGA2_TC000557 [Tribolium castaneum]	1.76e-30	-
TC000558	0.008614	4	a disintegrin and metalloproteinase with thrombospondin motifs 12	0	P:proteolysis; F:metallopeptidase activity; C:extracellular matrix; F:zinc ion binding; F:peptidase activity; C:proteinaceous extracellular matrix; F:metalloendopeptidase activity; F:metal ion binding; C:extracellular region
TC000559	0	0	hypothetical protein TcasGA2_TC000559 [Tribolium castaneum]	2.81e-44	-
TC000560	0.005507	1	calcium binding egf domain containing protein	0	F:calcium ion binding; P:cell adhesion; F:structural molecule activity; P:positive regulation of cell-substrate adhesion; F:extracellular matrix binding; F:protein binding
TC000561	5.93	1300	organic cation transporter	0	C:membrane; P:transport; F:transporter activity
TC000562	0.07709	22	defective proboscis extension	0	F:molecular_function; C:cellular_component
TC000563	0	0	hypothetical protein TcasGA2_TC000563 [Tribolium castaneum]	1.41e-51	-
TC000564	0	0	hypothetical protein TcasGA2_TC000564 [Tribolium castaneum]	7.99e-110	-
TC000565	0	0	neutral endopeptidase	0	F:hydrolase activity
TC000566	0	0	hypothetical protein TcasGA2_TC000566 [Tribolium castaneum]	2.52e-77	-
TC000567	0.7975	120	ubiquitin-like 7 (bone marrow stromal cell-derived)	6.47e-166	P:protein modification process; F:binding; P:transport; F:transporter activity
TC000568	0.687	150	nuclear cap-binding protein subunit 1	0	F:protein binding; F:RNA cap binding; C:nuclear cap binding complex; C:nucleus; P:nuclear mRNA splicing, via spliceosome
TC000569	0.2749	34	nuclear cap-binding protein subunit 1	4.29e-143	F:protein binding; F:RNA cap binding; C:nuclear cap binding complex; C:nucleus; P:nuclear mRNA splicing, via spliceosome
TC000570	0.4065	164	lon peptidase mitochondrial	0	P:response to hypoxia; F:mitochondrial heavy strand promoter anti-sense binding; F:DNA polymerase binding; F:ADP binding; P:mitochondrial DNA metabolic process; F:single-stranded RNA binding; P:protein homooligomerization; C:mitochondrial nucleoid; F:ATP-dependent peptidase activity; F:G-quadruplex DNA binding; P:cellular response to oxidative stress; F:ATP binding; F:mitochondrial light strand p…
TC000571	0.359	131	uncharacterized family 31 glucosidase kiaa1161	0	C:alpha-glucosidase II complex
TC000572	3.556	1762	tyrosine-protein phosphatase non-receptor	0	F:hydrolase activity
TC000573	0.03828	17	bumetanide-sensitive sodium- -chloride cotransporter	0	P:monovalent inorganic cation transport; F:alkali metal ion binding; F:amino acid transmembrane transporter activity; P:amino acid transport; C:membrane; F:sodium:potassium:chloride symporter activity; P:metal ion transport
TC000574	0.01049	2	dopamine receptor 2	0	F:dopamine D1 receptor activity; P:activation of adenylate cyclase activity by dopamine receptor signaling pathway; F:adrenoceptor activity; C:integral to plasma membrane
TC000575	1.823	361	zinc finger	0	F:binding; C:mitochondrion
TC000576	0.08156	14	isoform f	6.46e-176	F:protein binding
TC000577	1.05	172	cyclin k	1.31e-146	C:nucleus
TC000578	0.3458	96	lamin b receptor	0	C:nuclear envelope; C:integral to membrane
TC000579	0	0	hypothetical protein TcasGA2_TC000579 [Tribolium castaneum]	2.86e-49	-
TC000580	0.01563	1	hypothetical protein TcasGA2_TC000580 [Tribolium castaneum]	7.09e-80	-
TC000581	0.01345	1	rho family small gtpase	2.12e-93	P:neuron migration; P:mesodermal cell migration; P:dorsal/ventral axon guidance; P:motor axon guidance; P:axon extension involved in axon guidance
TC000582	0	0	rho gtpase	9.03e-102	P:mesoderm development; F:binding; P:regulation of cell shape; P:border follicle cell migration; P:cell adhesion; F:GTPase activity
TC000583	3.261	753	cationic amino acid transporter	0	C:integral to membrane; P:amino acid transport; F:amino acid transmembrane transporter activity
TC000584	0.312	51	uncharacterized protein c20orf4 homolog	0	F:protein binding
TC000585	0.4773	110	organic cation transporter	0	C:membrane; P:transport; F:transporter activity
TC000586	0.01903	27
TC000587	0.3621	31	cuticular protein analogous to peritrophins 1-b	4.12e-117	F:chitin binding; P:chitin metabolic process; C:extracellular region
TC000588	0.09743	19	isoform a	0	F:chitin binding; P:chitin metabolic process; C:extracellular region
TC000589	1.344	311	fruitless isoform b	0	F:zinc ion binding; C:intracellular; F:protein binding
TC000590	5.673	991	subfamily member 1	0	C:cytoplasm; C:cytoskeleton; P:spermatogenesis; P:protein folding; F:low-density lipoprotein receptor binding; P:DNA damage response, detection of DNA damage; F:heat shock protein binding; P:androgen receptor signaling pathway; P:response to unfolded protein; F:unfolded protein binding; C:membrane; F:zinc ion binding; P:sperm motility
TC000591	1.512	1132	methyl- binding domain protein 5	0	C:nucleus; F:DNA binding
TC000592	0.008431	3	armadillo repeat containing 3	0	F:binding; F:molecular_function; P:biological_process
TC000593	0.2375	129	timeless homolog	0	P:response to stimulus; P:regulation of circadian rhythm; C:nuclear chromatin; P:regulation of S phase; F:protein binding; P:regulation of cell proliferation; P:negative regulation of transcription; P:morphogenesis of an epithelium
TC000595	0	0	venom allergen 3-like	1.33e-84	C:extracellular region
TC000596	0.02422	2	venom allergen 3-like	1.4e-87	C:extracellular region
TC000597	0	0	venom allergen 3-like	9.5e-32	-
TC000598	0	0	venom allergen 3-like	2.53e-113	C:extracellular region
TC000599	0	0	venom allergen 3-like	4.56e-109	C:extracellular region
TC000600	0	0	venom allergen 3-like	2.56e-100	C:extracellular region
TC000601	0	0	venom allergen 3-like	8.14e-112	C:extracellular region
TC000602	0.01186	1	venom allergen 3-like	2.39e-114	C:extracellular region
TC000603	0.1056	19	sorting nexin 4	0	F:binding
TC000604	0	0	hypothetical protein TcasGA2_TC000604 [Tribolium castaneum]	4.32e-37	-
TC000605	0.4199	59	vanin-like protein 1 precursor	2.36e-167	-
TC000606	1.084	2445
TC000607	0.008706	3	mycbp-associated protein	0	C:membrane; P:spermatogenesis; C:extrinsic to plasma membrane; C:cytoplasm; P:multicellular organismal development; P:cell differentiation; P:synaptic transmission; F:protein binding; P:sensory perception of sound
TC000608	0.2721	34	carbonic anhydrase	4.34e-175	F:zinc ion binding; P:one-carbon metabolic process; F:carbonate dehydratase activity
TC000609	0.4806	133	myotubularin-related protein 10-b	0	F:phosphatase activity; P:dephosphorylation
TC000610	0.6566	155	molybdopterin cofactor synthesis protein a	0	C:molybdopterin synthase complex; F:metal ion binding; F:catalytic activity; F:4 iron, 4 sulfur cluster binding; P:Mo-molybdopterin cofactor biosynthetic process
TC000611	0.2368	30	cral trio domain-containing protein	1.79e-168	P:transport; C:intracellular; F:transporter activity
TC000612	0.9201	111	bphl protein	1e-165	-
TC000613	0.423	77	shq1 homolog ( cerevisiae)	0	-
TC000614	2.528	270	proteasome ( macropain) alpha 6	2.97e-128	C:cytosol; F:RNA binding; P:negative regulation of ubiquitin-protein ligase activity during mitotic cell cycle; C:mitochondrion; F:threonine-type endopeptidase activity; P:anaphase-promoting complex-dependent proteasomal ubiquitin-dependent protein catabolic process; P:positive regulation of ubiquitin-protein ligase activity during mitotic cell cycle; F:protein binding; C:proteasome core complex;…
TC000615	0.31	111	tbc domain-containing protein kinase-like protein	0	F:ATP binding; F:protein kinase activity; P:regulation of Rab GTPase activity; P:protein amino acid phosphorylation; C:intracellular; F:Rab GTPase activator activity; F:protein tyrosine kinase activity
TC000616	14.6	2128	transaldolase	0	C:soluble fraction; P:pentose-phosphate shunt, non-oxidative branch; C:microsome; F:monosaccharide binding; P:fructose 6-phosphate metabolic process; F:protein binding; F:transaldolase activity; C:cytosol; P:glyceraldehyde-3-phosphate metabolic process
TC000617	0.3148	26	adrenodoxin	2.22e-101	F:2 iron, 2 sulfur cluster binding; F:electron carrier activity; F:iron ion binding
TC000618	1.043	749	protein polybromo-1	0	F:zinc ion binding; C:nucleus; C:intracellular; F:DNA binding; P:oxidation reduction; F:oxidoreductase activity; F:transferase activity; F:2-alkenal reductase activity
TC000619	0.2849	17	coiled-coil domain-containing protein 58	9.08e-72	-
TC000620	0.6661	269	phosphatidylinositol 3-kinase catalytic subunit type 3	0	C:cytosol; P:primary metabolic process; F:1-phosphatidylinositol-3-kinase activity; F:protein binding; F:nucleotide binding; P:phosphorylation
TC000621	1.088	72	signal recognition particle 19 kda protein	2.09e-76	C:signal recognition particle; F:7S RNA binding; P:SRP-dependent cotranslational protein targeting to membrane
TC000622	0	0	hypothetical protein TcasGA2_TC000622 [Tribolium castaneum]	3.96e-22	-
TC000623	0	0	hypothetical protein TcasGA2_TC000623 [Tribolium castaneum]	3.73e-28	-
TC000624	0	0	hypothetical protein TcasGA2_TC000624 [Tribolium castaneum]	5.68e-29	-
TC000625	0.1258	74	leucine-rich transmembrane protein	0	F:binding
TC000626	0.009034	3	molybdenum cofactor sulfurase	0	F:Mo-molybdopterin cofactor sulfurase activity; P:molybdopterin cofactor metabolic process
TC000627	0.7618	111	chord cg6198-pa	0	P:integrin-mediated signaling pathway
TC000628	0	0	hypothetical protein TcasGA2_TC000628 [Tribolium castaneum]	1.36e-22	-
TC000629	0	0	hypothetical protein TcasGA2_TC000629 [Tribolium castaneum]	3.39e-21	-
TC000630	6.358	745	PREDICTED: hypothetical protein [Tribolium castaneum]	2.18e-154	-
TC000631	0.3317	72	origin recognition complex subunit 2	0	C:nuclear origin of replication recognition complex; P:mitotic chromosome condensation; P:mitotic spindle organization; F:DNA binding; P:chromatin silencing; P:DNA replication initiation; P:eggshell chorion gene amplification
TC000632	0.6476	126	protein roadkill (hh-induced math and btb domain-containing protein)	0	P:segment polarity determination; F:protein binding; P:protein ubiquitination; P:cellularization; P:establishment of ommatidial planar polarity; C:nucleus
TC000634	2.052	370	guanine nucleotide-binding protein g subunit alpha	0	P:G-protein coupled receptor protein signaling pathway; F:signal transducer activity; P:protein amino acid ADP-ribosylation; F:GTP binding
TC000635	0.7388	92	ovochymase 1	1.14e-167	P:proteolysis; F:serine-type endopeptidase activity
TC000636	0	0	alpha amylase isoform 1	0	F:hydrolase activity, hydrolyzing O-glycosyl compounds; F:ion binding
TC000637	0	0	alpha amylase	3.56e-92	F:metal ion binding; F:hydrolase activity, acting on glycosyl bonds; P:metabolic process; F:cation binding
TC000638	0	0	alpha amylase	0	P:carbohydrate metabolic process; F:chloride ion binding; F:alpha-amylase activity; F:calcium ion binding
TC000639	0	0	mucin 91c	2.22e-48	F:structural constituent of cuticle
TC000640	0	0	tpa_exp: ras-like family 11 member a	3.17e-164	F:GTP binding; P:small GTPase mediated signal transduction
TC000641	2.494	1033	coatomer subunit beta	0	P:retrograde vesicle-mediated transport, Golgi to ER; F:protein binding; P:intracellular protein transport; P:phagocytosis, engulfment; C:COPI vesicle coat; F:structural molecule activity
TC000642	0	0	PREDICTED: similar to GA10590-PA [Tribolium castaneum]	0	F:calcium ion binding
TC000643	0.008916	5	cell surface protein chaoptin	0	C:cytoplasmic vesicle; P:dorsal/ventral lineage restriction, imaginal disc; P:negative regulation of neurogenesis; P:hemocyte proliferation; P:actin filament organization; P:ectoderm development; P:rhabdomere development; F:transmembrane receptor activity; P:visual perception; P:negative regulation of terminal cell fate specification, open tracheal system; P:positive regulation of gene-specific t…
TC000645	0	0	hypothetical protein TcasGA2_TC000645 [Tribolium castaneum]	2.26e-62	-
TC000646	0	0	hypothetical protein TcasGA2_TC000646 [Tribolium castaneum]	8.18e-81	-
TC000649	0	0	hypothetical protein TcasGA2_TC000649 [Tribolium castaneum]	4.04e-59	-
TC000650	0	0	hypothetical protein TcasGA2_TC000650 [Tribolium castaneum]	4.41e-21	-
TC000651	0	0	hypothetical protein TcasGA2_TC000651 [Tribolium castaneum]	2.62e-50	-
TC000654	0.01483	1	hypothetical protein TcasGA2_TC000654 [Tribolium castaneum]	3.62e-84	-
TC000655	0.02084	1	hypothetical protein TcasGA2_TC000655 [Tribolium castaneum]	6.8e-59	-
TC000656	0	0	hypothetical protein TcasGA2_TC000656 [Tribolium castaneum]	2.34e-92	-
TC000657	0.03452	1	hypothetical protein TcasGA2_TC000657 [Tribolium castaneum]	9.33e-32	-
TC000659	0.0123	1	hypothetical protein TcasGA2_TC000659 [Tribolium castaneum]	9.48e-102	-
TC000660	0.3398	31	hypothetical protein TcasGA2_TC000660 [Tribolium castaneum]	1.04e-111	-
TC000661	0	0	hypothetical protein TcasGA2_TC000661 [Tribolium castaneum]	1.84e-27	-
TC000662	0	0	---NA---		-
TC000663	0.06007	10	hypothetical protein TcasGA2_TC000663 [Tribolium castaneum]	0	-
TC000664	0.005404	1	cg3344 cg3344-pa	0	P:proteolysis; F:serine-type carboxypeptidase activity
TC000665	0.01071	2	cg3344 cg3344-pa	0	P:proteolysis; F:serine-type carboxypeptidase activity
TC000666	0	0	cg3344 cg3344-pa	0	P:proteolysis; F:serine-type carboxypeptidase activity
TC000667	0.8316	64	zinc finger protein 830	6.01e-73	P:cellular process
TC000668	0	0	serine protease	1.04e-169	F:peptidase activity
TC000669	0	0	isoform a	0	C:proton-transporting two-sector ATPase complex, catalytic domain; F:hydrolase activity, acting on acid anhydrides, catalyzing transmembrane movement of substances
TC000670	0.05507	4	hypothetical protein TcasGA2_TC000670 [Tribolium castaneum]	1.79e-94	-
TC000671	0	0	hypothetical protein TcasGA2_TC000671 [Tribolium castaneum]	7.92e-31	-
TC000672	0	0	hypothetical protein TcasGA2_TC000672 [Tribolium castaneum]	1.23e-55	-
TC000673	0.03111	3	isoform a	1.4e-104	F:DNA binding
TC000674	0	0	hypothetical protein TcasGA2_TC000674 [Tribolium castaneum]	1.03e-14	-
TC000675	0.06583	15	amidase	0	F:carbon-nitrogen ligase activity, with glutamine as amido-N-donor
TC000676	0.04034	9	amidase isoform 1	0	F:carbon-nitrogen ligase activity, with glutamine as amido-N-donor
TC000677	0.2423	141	snf2 histone linker phd ring helicase	0	F:binding
TC000678	1.131	155	monoacylglycerol o-acyltransferase 1	0	F:transferase activity, transferring acyl groups other than amino-acyl groups; C:cell part; P:metabolic process
TC000679	0.6891	101	monoacylglycerol o-acyltransferase 2	0	P:diacylglycerol biosynthetic process; P:triglyceride biosynthetic process; F:acetyltransferase activity; F:2-acylglycerol O-acyltransferase activity; C:endoplasmic reticulum; P:intestinal absorption
TC000680	0	0	monoacylglycerol acyltransferase 1	0	C:cell part; F:transferase activity
TC000681	0	0	monoacylglycerol acyltransferase 1	0	P:lipid metabolic process; F:acyltransferase activity; C:cell part
TC000682	0	0	monoacylglycerol acyltransferase 1	0	C:cell part; F:transferase activity
TC000683	0.004175	1	monoacylglycerol acyltransferase 1	0	C:cell part
TC000684	0.002467	2
TC000685	2.994	1586	myosin vi	0	P:asymmetric protein localization involved in cell fate determination; C:unconventional myosin complex; C:filamentous actin; P:actin filament-based movement; P:cellular membrane organization; P:sperm individualization; C:germline ring canal; F:actin binding; P:cell-cell junction maintenance; P:dorsal closure; P:cytoskeleton-dependent cytoplasmic transport, nurse cell to oocyte; F:microtubule bind…
TC000686	0.9535	94	haloacid dehalogenase-like hydrolase domain containing 1a	4.27e-128	F:binding; F:catalytic activity
TC000687	0.1966	42	amino acids transporter	0	C:neuromuscular junction; F:amino acid transmembrane transporter activity; P:glutamine transport; P:taurine transport; P:male courtship behavior; C:integral to membrane; P:chemosensory behavior; P:glutamate secretion; P:L-glutamate transport
TC000688	1.166	179	glycerol-3-phosphate dehydrogenase	0	P:carbohydrate metabolic process; F:NAD or NADH binding; P:flight behavior; C:lipid particle; P:triglyceride metabolic process; F:glycerol-3-phosphate dehydrogenase (NAD+) activity; P:glycerophosphate shuttle; P:glycerol-3-phosphate catabolic process; C:glycerol-3-phosphate dehydrogenase complex; F:protein homodimerization activity
TC000689	2.257	970	isoform b	0	P:larval locomotory behavior
TC000691	0	0	hypothetical protein TcasGA2_TC000691 [Tribolium castaneum]	1.77e-38	-
TC000692	0	0	hypothetical protein TcasGA2_TC000692 [Tribolium castaneum]	2.09e-23	-
TC000693	1.694	342	zinc finger	0	P:system development
TC000694	0	0	hypothetical protein TcasGA2_TC000694 [Tribolium castaneum]	3.23e-69	-
TC000695	0	0	hypothetical protein TcasGA2_TC000695 [Tribolium castaneum]	9.91e-90	-
TC000696	0	0	hypothetical protein TcasGA2_TC000696 [Tribolium castaneum]	1.05e-67	-
TC000697	0	0	---NA---		-
TC000698	0	0	hypothetical protein TcasGA2_TC000698 [Tribolium castaneum]	1.75e-38	-
TC000699	0.01743	3	sterol desaturase	0	P:lipid metabolic process; F:oxidoreductase activity; P:cellular metabolic process; C:intracellular membrane-bounded organelle
TC000700	0	0	hypothetical protein TcasGA2_TC000700 [Tribolium castaneum]	1.31e-49	-
TC000701	0.01322	2	agap010221-pa	0	-
TC000702	0	0	hypothetical protein TcasGA2_TC000702 [Tribolium castaneum]	1.36e-145	-
TC000703	0	0	hypothetical protein TcasGA2_TC000703 [Tribolium castaneum]	2.18e-65	-
TC000704	0.01617	1	hypothetical protein TcasGA2_TC000704 [Tribolium castaneum]	3.48e-79	-
TC000705	0	0	sh2 domain containing 5	8.88e-43	F:protein binding
TC000706	0.2148	56	isoform a	0	F:protein binding
TC000707	0.3474	67	wd repeat and sof domain-containing protein 1	0	F:histone acetyltransferase activity
TC000708	0.2772	35	carnitinyl- dehydratase	4.24e-162	F:catalytic activity
TC000710	0.01985	2	centrosomal protein of 290 kda	2.61e-112	P:olfactory behavior
TC000711	0.225	36	2-oxoisovalerate dehydrogenase subunit mitochondrial	0	F:pyruvate dehydrogenase (acetyl-transferring) activity; P:oxidation reduction; C:3-methyl-2-oxobutanoate dehydrogenase (lipoamide) complex; P:fatty-acyl-CoA biosynthetic process
TC000712	1.195	109	hypothetical protein TcasGA2_TC000712 [Tribolium castaneum]	1.61e-112	-
TC000713	1.966	380	isoform b	0	-
TC000714	1.241	190	ganglioside induced differentiation associated protein	0	F:molecular_function; P:biological_process; C:cellular_component
TC000715	0.8168	101	protein gdap2-like protein	1.2e-153	F:molecular_function; P:biological_process; C:cellular_component
TC000716	0	0	hypothetical protein TcasGA2_TC000716 [Tribolium castaneum]	7.51e-29	-
TC000717	0.02664	3.998	transposase	0	F:transposase activity; P:DNA integration; P:transposition, DNA-mediated; C:nucleus; F:DNA binding
TC000718	0	0	hypothetical protein TcasGA2_TC000718 [Tribolium castaneum]	7.34e-53	-
TC000719	0.05354	5	cuticular protein rr-2 family (agap008960-pa)	6.66e-32	F:structural constituent of cuticle
TC000720	0.7457	59	larval cuticle protein a3a (tm-a3a) (tm-lcp a3a)	4.56e-90	F:structural constituent of cuticle
TC000721	0	0	larval cuticle protein a3a (tm-a3a) (tm-lcp a3a)	6.04e-39	F:structural constituent of cuticle
TC000722	0	0	cuticle protein	5.63e-37	F:structural constituent of cuticle
TC000723	0.1362	10.96	larval cuticle protein a3a (tm-a3a) (tm-lcp a3a)	6.04e-37	F:structural constituent of cuticle
TC000724	0.04303	4	cuticle protein	1.05e-37	F:structural constituent of cuticle
TC000725	0	0	larval cuticle protein a3a (tm-a3a) (tm-lcp a3a)	4.95e-62	F:structural constituent of cuticle
TC000726	0.01021	2	PREDICTED: hypothetical protein [Tribolium castaneum]	2.1e-96	P:biological_process; C:cellular_component
TC000727	0.01145	2	dead deah box helicase family protein	3.01e-19	F:helicase activity; F:nucleic acid binding; F:ATP binding; F:hydrolase activity; F:nucleotide binding; F:ATP-dependent helicase activity
TC000728	0	0	odorant receptor 41	0	C:integral to membrane; C:membrane; F:G-protein coupled receptor activity; F:olfactory receptor activity; F:odorant binding; P:signal transduction; P:sensory perception of smell; F:receptor activity; F:signal transducer activity; P:G-protein coupled receptor protein signaling pathway; C:plasma membrane
TC000729	0	0	odorant receptor 41	0	C:integral to membrane; C:membrane; F:G-protein coupled receptor activity; F:olfactory receptor activity; F:odorant binding; P:signal transduction; P:sensory perception of smell; F:receptor activity; F:signal transducer activity; P:G-protein coupled receptor protein signaling pathway; C:plasma membrane
TC000730	0.005826	1	odorant receptor 41	0	-
TC000731	0	0	odorant receptor 41	0	-
TC000732	0	0	odorant receptor 34	0	-
TC000733	0	0	sugar transporter	0	P:carbohydrate transport; F:substrate-specific transmembrane transporter activity; C:integral to membrane; C:membrane; P:transmembrane transport; F:sugar:hydrogen symporter activity; P:transport; F:transporter activity
TC000734	0.2971	28	hypothetical protein TcasGA2_TC000734 [Tribolium castaneum]	1.34e-112	F:receptor binding
TC000736	0	0	PREDICTED: hypothetical protein [Tribolium castaneum]	8.78e-22	-
TC000737	0.2323	45	protein peter	0	P:oogenesis; P:larval development
TC000738	0	0	hypothetical protein TcasGA2_TC000738 [Tribolium castaneum]	4.1e-64	-
TC000739	1.487	108	sorting nexin	1.33e-81	P:cell communication; F:phosphoinositide binding; P:phagocytosis, engulfment; F:protein binding
TC000740	0.3815	48	serine protease	1e-163	F:hydrolase activity
TC000741	0.01467	3	adenylate kinase-like protein c9orf98-like	0	P:nucleobase, nucleoside, nucleotide and nucleic acid metabolic process; F:ATP binding; F:nucleobase, nucleoside, nucleotide kinase activity; F:transferase activity; F:adenylate kinase activity; F:kinase activity; F:nucleotide binding; C:cellular_component
TC000742	0	0	t-complex-associated testis expressed 1	3.98e-125	F:protein binding; F:molecular_function; P:biological_process
TC000743	0	0	t-complex-associated testis expressed 1	3.53e-153	F:protein binding; F:molecular_function; P:biological_process
TC000744	0	0	hypothetical protein TcasGA2_TC000744 [Tribolium castaneum]	2.19e-41	-
TC000745	0.5589	58	transmembrane protein 77	7.58e-126	C:integral to membrane
TC000746	0.3976	60	vacuolar protein sorting-associated protein	1.36e-139	C:NuA4 histone acetyltransferase complex; P:negative regulation of gene expression; P:histone exchange; P:histone acetylation; F:histone acetyltransferase activity
TC000747	0.3241	37	atg5	2.03e-157	C:cytoplasm; P:salivary gland cell autophagic cell death; P:autophagy
TC000748	1.228	230	transcription factor	0	-
TC000749	4.297	4489	spectrin alpha chain	0	P:axon midline choice point recognition; P:negative regulation of microtubule depolymerization; P:regulation of cell shape; P:spectrosome organization; P:central nervous system development; P:female germline ring canal formation, actin assembly; P:plasma membrane organization; P:cell-cell adhesion; F:calcium ion binding; C:spectrin; C:Golgi apparatus; C:spectrosome; P:instar larval development; F…
TC000750	0.6237	96	mitochondrial carrier protein	0	C:membrane
TC000751	0	0	chorion peroxidase	0	P:hydrogen peroxide metabolic process; P:eggshell chorion assembly; F:peroxidase activity
TC000752	0	0	hypothetical protein TcasGA2_TC000752 [Tribolium castaneum]	1.77e-54	-
TC000753	0	0	sarcoplasmic calcium-binding protein 2 cg14904-pa	9.49e-107	C:sarcoplasmic reticulum; F:GTPase activity; F:calcium ion binding
TC000754	0.01415	2	tetraspanin isoform a	0	C:integral to membrane; C:membrane; P:hemopoiesis
TC000755	0.01803	21
TC000756	0.002556	1	leucine-rich transmembrane	0	C:integral to membrane; F:protein binding; F:hydrolase activity; F:phosphoprotein phosphatase activity
TC000757	0	0	juvenile hormone esterase isoform a	0	-
TC000758	0.1421	36	integrator complex subunit 10	0	-
TC000759	0.06549	16	gpi mannosyltransferase 3	0	C:endoplasmic reticulum membrane; F:transferase activity, transferring glycosyl groups
TC000760	25.08	3861	serpin 5	0	F:serine-type endopeptidase inhibitor activity
TC000761	0.006704	1	nose resistant to fluoxetine protein 6	0	P:multicellular organismal process
TC000762	0.06802	1	---NA---		-
TC000763	0	0	cg11318 cg11318-pa	1.32e-119	-
TC000764	0.006987	2	cg11318 cg11318-pa	0	F:transmembrane receptor activity; P:neuropeptide signaling pathway; C:integral to membrane; F:G-protein coupled receptor activity; C:membrane; P:cell surface receptor linked signaling pathway; P:G-protein coupled receptor protein signaling pathway; C:plasma membrane; P:signal transduction; F:receptor activity; F:signal transducer activity
TC000765	0.08487	4	hypothetical protein TcasGA2_TC000765 [Tribolium castaneum]	9.89e-58	-
TC000766	0.7048	71	hematopoietic signal peptide-containing membrane domain-containing 1	6.02e-109	-
TC000767	0.4639	67	udp-n-acetylglucosamine transporter	4.21e-175	C:Golgi membrane; F:UDP-glucuronic acid transmembrane transporter activity; F:UDP-xylose transmembrane transporter activity; F:UDP-N-acetylgalactosamine transmembrane transporter activity; F:CMP-sialic acid transmembrane transporter activity; P:galactose transport; P:UDP-galactose transport; F:sugar:hydrogen symporter activity; P:UDP-N-acetylgalactosamine transport; C:integral to membrane; P:CMP-…
TC000768	2.284	158	39s ribosomal protein mitochondrial	2.15e-89	C:mitochondrial large ribosomal subunit; F:structural constituent of ribosome; P:translation
TC000769	0.2087	12	hypothetical protein TcasGA2_TC000769 [Tribolium castaneum]	7.1e-72	-
TC000770	0.3558	32	tho complex subunit 7 homolog	3.04e-92	C:cytoplasm; C:nucleus
TC000771	0.3084	48	probable methyltransferase c20orf7-like protein	0	F:methyltransferase activity; P:metabolic process
TC000772	0.03401	1	bloated tubules	9e-27	C:membrane
TC000773	0.2253	15	PREDICTED: hypothetical protein [Tribolium castaneum]	7.93e-55	-
TC000774	0.03452	1	hypothetical protein TcasGA2_TC000774 [Tribolium castaneum]	2.9e-33	-
TC000775	0	0	hypothetical protein TcasGA2_TC000775 [Tribolium castaneum]	3.85e-41	-
TC000776	0.0229	1	hypothetical protein TcasGA2_TC000776 [Tribolium castaneum]	1.33e-54	-
TC000777	0.03953	2	hypothetical protein TcasGA2_TC000777 [Tribolium castaneum]	3.78e-49	-
TC000778	0.01211	1	hypothetical protein TcasGA2_TC000778 [Tribolium castaneum]	3.66e-104	-
TC000779	0.2071	30	homolog dnj-2 precursor	4.38e-172	F:heat shock protein binding
TC000780	0.3134	95	cg8516 cg8516-pa	0	-
TC000781	1.654	113	clathrin coat assembly protein ap19	1.11e-85	F:protein transporter activity; P:embryonic development ending in birth or egg hatching; P:synaptic vesicle coating; C:clathrin coat of trans-Golgi network vesicle; C:synaptic vesicle; P:growth; P:reproduction; C:clathrin adaptor complex; P:nematode larval development; F:protein binding; P:locomotion; P:intracellular protein transport
TC000782	0.002471	1	diacylglycerol kinase theta	0	; F:nucleic acid binding; P:activation of protein kinase C activity by G-protein coupled receptor protein signaling pathway; P:phosphorylation; F:diacylglycerol kinase activity
TC000783	0.02689	1	hypothetical protein TcasGA2_TC000783 [Tribolium castaneum]	6.98e-35	-
TC000784	0.04535	5	ep300-interacting inhibitor of differentiation 3	6.54e-126	C:intracellular part
TC000785	0.8068	30	max dimerization protein	3.45e-42	F:transcription regulator activity; P:regulation of transcription; C:nucleus
TC000786	0.05641	2	hypothetical protein TcasGA2_TC000786 [Tribolium castaneum]	1.02e-38	-
TC000787	0.25	24	hypothetical protein TcasGA2_TC000787 [Tribolium castaneum]	2.9e-86	-
TC000788	0.8936	34	max dimerization protein	7.42e-29	-
TC000789	0.0413	1	bloated tubules	2.89e-25	F:neurotransmitter:sodium symporter activity; C:membrane; P:neurotransmitter transport; C:integral to plasma membrane
TC000790	0.2677	25	alkylated dna repair protein alkb-like protein 6	1.4e-122	F:oxidoreductase activity
TC000791	0.2011	6	jh-inducible protein	1.03e-22	-
TC000792	0.2487	87	dipeptidyl peptidase 9	0	P:proteolysis; F:serine-type peptidase activity; C:membrane
TC000793	0.647	87	isoform b	1.13e-171	P:oxidation reduction; F:oxidoreductase activity; F:electron carrier activity
TC000795	0.7352	96	maintenance of killer 16 protein	4.14e-115	P:mitotic spindle elongation
TC000796	0	0	hypothetical protein TcasGA2_TC000796 [Tribolium castaneum]	0.000627	-
TC000797	0.1805	97	diacylglycerol kinase zeta	0	F:diacylglycerol kinase activity; F:lipid kinase activity; F:protein C-terminus binding; P:negative regulation of mitotic cell cycle; P:G1/S DNA damage checkpoint; C:intracellular part; P:activation of protein kinase C activity by G-protein coupled receptor protein signaling pathway
TC000798	0.008304	2	5 nucleotidase	0	F:metal ion binding; P:nucleotide catabolic process; F:hydrolase activity, acting on ester bonds; F:hydrolase activity; F:nucleotide binding
TC000799	0.004251	1	5 nucleotidase	0	F:metal ion binding; P:nucleotide catabolic process; F:hydrolase activity, acting on ester bonds; F:hydrolase activity; F:nucleotide binding
TC000800	0.4802	109	5 nucleotidase	0	F:metal ion binding; P:nucleotide catabolic process; F:hydrolase activity, acting on ester bonds; F:hydrolase activity; F:nucleotide binding
TC000801	0.4913	99	rna polymerase ii-associated factor 1-like protein	0	-
TC000802	0.1176	21	yellow	0	C:focal adhesion; P:cuticle pigmentation; P:flight behavior; P:sex differentiation; P:protein folding; P:instar larval or pupal development; P:mitotic spindle organization; P:cytoskeletal anchoring at plasma membrane; P:male courtship behavior, veined wing extension; F:calcium ion binding; C:chaperonin-containing T-complex; C:extracellular region; F:unfolded protein binding; P:melanin biosyntheti…
TC000803	0	0	acetylcholinesterase 1	0	F:hydrolase activity; P:metabolic process; F:carboxylesterase activity
TC000804	0	0	esterase	0	F:hydrolase activity; F:carboxylesterase activity
TC000805	0.1737	67	tudor domain-containing protein 5	0	F:nucleic acid binding
TC000806	0.9793	47	fun14 domain-containing	2.95e-54	-
TC000807	1.971	722	programmed cell death 6-interacting protein	0	P:positive regulation of JNK cascade; P:apoptosis; F:signal transducer activity; P:actin filament polymerization
TC000808	0.004036	3	c3 and pzp- alpha-2-macroglobulin domain containing 8	0	C:extracellular space; C:membrane; F:serine-type endopeptidase inhibitor activity; C:extracellular region; F:protein binding
TC000810	13.62	3098	chorion b-zip transcription factor	0	P:regulation of transcription, DNA-dependent; F:sequence-specific DNA binding; F:protein dimerization activity; C:nucleus; F:transcription factor activity; F:DNA binding
TC000811	0.4892	65.99	leucine carboxyl methyltransferase	0	F:methyltransferase activity
TC000812	0	0	leucine carboxyl methyltransferase	3.23e-48	F:transferase activity
TC000813	0.01726	1	hypothetical protein TcasGA2_TC000813 [Tribolium castaneum]	1.42e-72	-
TC000814	0	0	hypothetical protein TcasGA2_TC000814 [Tribolium castaneum]	8.84e-30	-
TC000815	0	0	synaptic vesicle protein	0	C:membrane; P:transport; F:transporter activity
TC000816	0	0	cg31272 cg31272-pa	7.81e-39	P:transport; C:integral to membrane; F:transporter activity
TC000817	0	0	cg31272 cg31272-pa	0	-
TC000818	0	0	synaptic vesicle protein	0	-
TC000819	0	0	synaptic vesicle protein	3.57e-140	C:integral to membrane; C:membrane; P:transport; F:transporter activity
TC000820	0	0	synaptic vesicle protein	1.87e-64	F:nucleic acid binding; F:zinc ion binding
TC000821	6.103	1842	laccase 1	0	P:oxidation reduction; F:oxidoreductase activity; F:copper ion binding
TC000822	0.01014	1	zinc finger protein 845	4.26e-136	F:binding
TC000823	0.03162	7	cysteinyl-trna synthetase	0	F:ATP binding; P:translation; P:cysteinyl-tRNA aminoacylation; C:cytoplasm; F:aminoacyl-tRNA ligase activity; F:nucleotide binding; P:tRNA aminoacylation for protein translation; F:cysteine-tRNA ligase activity
TC000824	0.7777	115	torsin family protein	0	C:cytoplasm
TC000825	0.5507	150	pitchoune cg6375-pb	0	F:nucleic acid binding; F:ATP binding; F:ATP-dependent helicase activity
TC000826	0	0	pitchoune cg6375-pb	1.89e-40	-
TC000827	4.292	592	held out wings	7.84e-176	F:mRNA 3'-UTR binding; P:mesoderm development; P:somatic muscle development; P:regulation of alternative nuclear mRNA splicing, via spliceosome; P:embryonic development; P:cell differentiation; P:apposition of dorsal and ventral imaginal disc-derived wing surfaces; C:cytoplasm; C:nucleus
TC000828	0.1723	33	transmembrane protein 77	0	C:integral to membrane
TC000829	12.08	2063	hemolymph proteinase 19	0	P:proteolysis; F:serine-type endopeptidase activity; F:catalytic activity; F:peptidase activity; C:integral to membrane
TC000830	0.008999	1	btb poz domain-containing protein kctd8	3.52e-127	C:voltage-gated potassium channel complex; F:voltage-gated potassium channel activity; F:protein binding; P:potassium ion transport
TC000831	0.4481	248	apoptotic peptidase activating factor 1 isoform 3	0	P:developmental process
TC000832	0	0	target of isoform c	1.03e-138	P:imaginal disc-derived wing hair organization; P:establishment of planar polarity; P:proteolysis; F:metallocarboxypeptidase activity; F:carboxypeptidase activity; F:zinc ion binding
TC000833	0.0062	2	phosphodiesterase 10a	0	F:binding; F:hydrolase activity
TC000834	0	0	phosphodiesterase 10a	0	F:binding; F:3',5'-cyclic-nucleotide phosphodiesterase activity
TC000835	0.7736	192	myelinprotein expression factor	0	C:cytoplasm; F:mRNA 3'-UTR binding; P:intracellular mRNA localization; P:anterior/posterior axis specification, embryo; C:nucleus
TC000836	0.1106	137
TC000837	0.0514	6	kruppel-like factor 13	8.27e-138	P:positive regulation of transcription from RNA polymerase II promoter; C:intracellular; F:metal ion binding; F:DNA binding; F:protein binding; F:RNA polymerase II transcription factor activity
TC000838	0.07709	12	trna guanosine-2 -o-methyltransferase trm11-like protein	0	F:nucleic acid binding; F:methyltransferase activity; P:methylation
TC000840	0.7379	186	zinc finger protein 90	0	F:binding; C:intracellular; P:transcription
TC000841	0	0	odorant receptor 26	0	-
TC000842	0	0	odorant receptor 27	0	-
TC000843	0	0	odorant receptor 28	0	-
TC000844	0.2504	17	histidine triad nucleotide binding protein 1	8.57e-86	F:catalytic activity
TC000845	0	0	ionotropic receptor 67c	0	F:molecular_function; C:cellular_component
TC000846	0	0	odorant receptor 45	0	C:integral to membrane; C:membrane; F:G-protein coupled receptor activity; F:olfactory receptor activity; F:odorant binding; P:signal transduction; P:sensory perception of smell; F:receptor activity; F:signal transducer activity; P:G-protein coupled receptor protein signaling pathway; C:plasma membrane
TC000847	0.9392	508	mitogen activated protein kinase kinase kinase mekk4	0	P:protein amino acid phosphorylation; P:MAPKKK cascade; P:response to oxidative stress; F:MAP kinase kinase kinase activity
TC000848	0	0	membrane-associated guanylate kinase	3.93e-99	F:epidermal growth factor receptor binding; F:structural molecule activity; P:asymmetric protein localization involved in cell fate determination; P:central nervous system development; P:septate junction assembly; P:establishment of spindle orientation; C:presynaptic membrane; C:basolateral plasma membrane; P:establishment or maintenance of epithelial cell apical/basal polarity; P:establishment o…
TC000849	0.2087	36	pci domain-containing protein 2	0	F:protein binding
TC000850	0	0	membrane-associated guanylate	1.71e-99	F:epidermal growth factor receptor binding; F:structural molecule activity; P:asymmetric protein localization involved in cell fate determination; P:central nervous system development; P:septate junction assembly; P:establishment of spindle orientation; C:presynaptic membrane; C:basolateral plasma membrane; P:establishment or maintenance of epithelial cell apical/basal polarity; P:establishment o…
TC000851	0.009926	1	cuticle	8.04e-29	F:structural constituent of cuticle
TC000852	0	0	larval cuticle protein a3a (tm-a3a) (tm-lcp a3a)	9.5e-45	F:structural constituent of cuticle
TC000853	0.01701	1	ccp84ad cg2341-pa	3.39e-50	F:structural constituent of cuticle
TC000854	0.8199	145	disks large 1 tumor suppressor protein	0	F:epidermal growth factor receptor binding; F:structural molecule activity; P:asymmetric protein localization involved in cell fate determination; P:central nervous system development; P:septate junction assembly; P:establishment of spindle orientation; C:presynaptic membrane; C:basolateral plasma membrane; P:establishment or maintenance of epithelial cell apical/basal polarity; P:establishment o…
TC000855	1.339	297	discs large 1 tumor suppressor	0	F:epidermal growth factor receptor binding; F:structural molecule activity; P:asymmetric protein localization involved in cell fate determination; P:central nervous system development; P:septate junction assembly; P:establishment of spindle orientation; C:presynaptic membrane; C:basolateral plasma membrane; P:establishment or maintenance of epithelial cell apical/basal polarity; P:establishment o…
TC000856	0.05389	12	cytochrome p450 cyp6bk17	0	F:metal ion binding
TC000857	0	0	hypothetical protein TcasGA2_TC000857 [Tribolium castaneum]	2.1e-89	-
TC000858	0	0	hypothetical protein TcasGA2_TC000858 [Tribolium castaneum]	0	-
TC000859	0	0	hypothetical protein TcasGA2_TC000859 [Tribolium castaneum]	1.85e-102	-
TC000860	0	0	hypothetical protein TcasGA2_TC000860 [Tribolium castaneum]	3.65e-68	-
TC000861	0.01112	2	cg31814- partial	0	-
TC000862	0	0	hypothetical protein TcasGA2_TC000862 [Tribolium castaneum]	4.07e-88	-
TC000863	0	0	cg31646 cg31646- partial	0	-
TC000864	0	0	hypothetical protein TcasGA2_TC000864 [Tribolium castaneum]	1.49e-45	-
TC000865	0	0	cg31646 cg31646- partial	0	-
TC000866	0	0	hypothetical protein TcasGA2_TC000866 [Tribolium castaneum]	4.44e-66	-
TC000867	0	0	hypothetical protein TcasGA2_TC000867 [Tribolium castaneum]	9.89e-120	-
TC000868	0.08316	16	zinc finger	8.18e-154	F:zinc ion binding; C:intracellular
TC000869	0	0	hypothetical protein TcasGA2_TC000869 [Tribolium castaneum]	1.07e-43	-
TC000870	0.002819	2	ovarian serine protease	0	F:hydrolase activity
TC000871	0.9157	1438
TC000872	0.3333	65	upf3 regulator of nonsense transcripts-like protein b	7.61e-123	F:nucleotide binding
TC000873	0.07461	11	mitochondrial methionyl-trna formyltransferase	0	F:methyltransferase activity; C:mitochondrion
TC000874	3.721	214	vacuolar atp synthase subunit f	9.93e-66	F:hydrogen-exporting ATPase activity, phosphorylative mechanism; F:hydrogen ion transporting ATP synthase activity, rotational mechanism; C:vacuolar proton-transporting V-type ATPase, V1 domain; P:ATP synthesis coupled proton transport; F:proton-transporting ATPase activity, rotational mechanism
TC000875	0.6462	152	sphingosine-1-phosphate lyase	0	C:integral to endoplasmic reticulum membrane; F:pyridoxal phosphate binding; F:sphinganine-1-phosphate aldolase activity; F:carboxy-lyase activity; P:sphingolipid catabolic process; P:carboxylic acid metabolic process
TC000876	0	0	kynurenine 3-monooxygenase	0	P:biosynthetic process; P:NAD metabolic process; F:kynurenine 3-monooxygenase activity; C:membrane
TC000877	0.02074	2	transcription factor adf-1	2.9e-126	F:DNA binding
TC000878	0	0	hypothetical protein TcasGA2_TC000878 [Tribolium castaneum]	9.11e-78	-
TC000879	0	0	hypothetical protein TcasGA2_TC000879 [Tribolium castaneum]	0	-
TC000880	0.8977	354	zinc finger miz domain-containing protein 1	0	P:positive regulation of fibroblast proliferation; P:vasculogenesis; P:artery morphogenesis; P:positive regulation of transcription from RNA polymerase II promoter; P:heart morphogenesis; P:cell aging; P:developmental growth; F:protein binding; P:vitellogenesis; C:intracellular part; P:in utero embryonic development
TC000881	0.4753	254	cg7120 cg7120-pa	0	P:metabolic process; F:catalytic activity
TC000882	0.2767	14	homolog precursor	7.34e-61	P:response to metal ion
TC000883	0	0	hypothetical protein TcasGA2_TC000883 [Tribolium castaneum]	7.47e-53	-
TC000884	0	0	hypothetical protein TcasGA2_TC000884 [Tribolium castaneum]	4.34e-61	-
TC000885	0	0	isoform b	8.79e-140	-
TC000886	0.2927	41	wd repeat-containing protein 61	4.56e-179	C:nucleus
TC000887	0	0	cg3344 cg3344-pa	0	P:proteolysis; F:serine-type carboxypeptidase activity; F:carboxypeptidase activity
TC000889	0.8543	329	abdominal-b	1.18e-114	F:sequence-specific DNA binding; F:adenosine deaminase activity; F:transcription factor activity; C:nucleus; P:regulation of transcription, DNA-dependent
TC000890	0.01023	1	hypothetical protein TcasGA2_TC000890 [Tribolium castaneum]	8.45e-121	-
TC000891	0	0	hypothetical protein TcasGA2_TC000891 [Tribolium castaneum]	5.67e-37	-
TC000892	0	0	hypothetical protein TcasGA2_TC000892 [Tribolium castaneum]	1.9e-53	-
TC000893	0.1577	6	hypothetical protein TcasGA2_TC000893 [Tribolium castaneum]	7.64e-42	-
TC000894	0.6145	110	homeobox protein	8.19e-89	F:sequence-specific DNA binding; P:multicellular organismal development; F:transcription factor activity; C:nucleus; P:regulation of transcription, DNA-dependent
TC000897	0	0	hypothetical protein TcasGA2_TC000897 [Tribolium castaneum]	3.61e-52	-
TC000898	0	0	hypothetical protein TcasGA2_TC000656 [Tribolium castaneum]	2.34e-27	-
TC000899	0.08673	3	hypothetical protein TcasGA2_TC000899 [Tribolium castaneum]	1.43e-40	-
TC000900	0.08487	4	hypothetical protein TcasGA2_TC000900 [Tribolium castaneum]	5.24e-59	-
TC000901	0	0	hypothetical protein TcasGA2_TC000901 [Tribolium castaneum]	3.19e-16	-
TC000902	0	0	mariner transposase	5.8e-82	-
TC000903	0.1615	22	ultrabithorax	1.46e-134	P:haltere development; P:regulation of transcription, DNA-dependent; P:imaginal disc-derived leg morphogenesis; P:heart development; P:mesodermal cell fate specification; P:specification of segmental identity, thorax; F:sequence-specific DNA binding; P:regulation of imaginal disc growth; F:transcription factor activity; F:protein domain specific binding; P:open tracheal system development; P:spec…
TC000907	0.02915	3	hypothetical protein TcasGA2_TC000907 [Tribolium castaneum]	2.65e-115	-
TC000908	0	0	hypothetical protein TcasGA2_TC000908 [Tribolium castaneum]	1.89e-40	-
TC000909	0.05782	3	hypothetical protein TcasGA2_TC000909 [Tribolium castaneum]	2.26e-54	-
TC000910	0.05197	2	hypothetical protein TcasGA2_TC000910 [Tribolium castaneum]	1.94e-45	-
TC000912	0.06347	29	antennapedia homologue protein	2.23e-109	P:regulation of transcription from RNA polymerase II promoter; P:heart development; F:sequence-specific DNA binding; P:lymph gland development; P:midgut development; P:specification of segmental identity, antennal segment; F:transcription factor activity; F:specific RNA polymerase II transcription factor activity; C:nucleus
TC000913	0	0	hypothetical protein TcasGA2_TC000913 [Tribolium castaneum]	1.19e-87	-
TC000914	0	0	hypothetical protein TcasGA2_TC000914 [Tribolium castaneum]	5.71e-45	-
TC000915	0	0	hypothetical protein TcasGA2_TC000915 [Tribolium castaneum]	2.87e-73	-
TC000916	0	0	fushi tarazu	7.7e-156	F:sequence-specific DNA binding; P:multicellular organismal development; F:transcription factor activity; C:nucleus; P:regulation of transcription, DNA-dependent
TC000917	0.01001	3	cephalothorax	5.03e-127	P:pole cell migration; C:subapical complex; F:protein binding; P:regulation of synapse structure and activity; P:positive regulation of antibacterial peptide biosynthetic process; P:regulation of transcription from RNA polymerase II promoter; P:septate junction assembly; C:basolateral plasma membrane; P:gonad development; P:olfactory behavior; P:midgut development; P:establishment or maintenance …
TC000920	0.2717	82	transcription factor deformed	0	P:induction of apoptosis; P:embryonic morphogenesis; P:regulation of transcription, DNA-dependent; P:brain development; F:sequence-specific DNA binding; F:transcription factor activity; C:nucleus
TC000921	0	0	homeobox protein 3ab	9.5e-143	F:sequence-specific DNA binding; F:transcription factor activity; C:nucleus; P:regulation of transcription, DNA-dependent
TC000922	0	0	homeobox protein 3aa	4.6e-140	F:sequence-specific DNA binding; P:multicellular organismal development; F:transcription factor activity; C:nucleus; P:regulation of transcription, DNA-dependent
TC000923	0	0	hypothetical protein TcasGA2_TC000923 [Tribolium castaneum]	2.99e-62	-
TC000924	0	0	hypothetical protein TcasGA2_TC000924 [Tribolium castaneum]	1.14e-37	-
TC000925	0	0	isoform d	0	P:regulation of transcription, DNA-dependent; P:specification of segmental identity, labial segment; F:sequence-specific DNA binding; F:transcription factor activity; C:nucleus
TC000926	0.01677	3	homeobox protein	0	F:sequence-specific DNA binding; F:transcription factor activity; C:nucleus; P:regulation of transcription, DNA-dependent
TC000928	6.147	917	heterogeneous nuclear ribonucleoprotein	4.79e-113	F:nucleic acid binding; F:nucleotide binding; C:ribonucleoprotein complex
TC000929	1.88	443	rasputin cg9412-pb	0	P:compound eye photoreceptor fate commitment; P:ommatidial rotation; F:mRNA binding; C:lipid particle; F:protein binding; P:transport; C:cytosol; P:Ras protein signal transduction; F:nucleotide binding
TC000930	4.885	621	sparc	1.87e-157	P:signal transduction; C:proteinaceous extracellular matrix; F:calcium ion binding
TC000931	2.08	116	histone	3.05e-51	C:nucleosome; F:DNA binding; P:nucleosome assembly; C:lipid particle; C:polytene chromosome; C:nucleus
TC000932	0.2731	32	thiamin pyrophosphokinase 1	2.75e-157	F:kinase activity; F:ATP binding; P:thiamin metabolic process; F:thiamin diphosphokinase activity; P:thiamin diphosphate biosynthetic process
TC000933	0.07246	12	troponin invertebrate	1.02e-130	-
TC000934	0	0	insulin-like peptide	1.54e-74	-
TC000935	0	0	high-affinity choline transporter	0	P:acetylcholine biosynthetic process; F:choline transmembrane transporter activity; F:amino acid transmembrane transporter activity; P:amino acid transport; C:integral to membrane; P:sodium ion transport
TC000936	0	0	alpha-amylase	0	P:carbohydrate metabolic process; F:chloride ion binding; F:alpha-amylase activity; F:calcium ion binding
TC000937	0.05636	11.97	alpha amylase	0	P:carbohydrate metabolic process; F:chloride ion binding; F:alpha-amylase activity; F:calcium ion binding
TC000938	0.004673	0.9922	alpha amylase isoform 1	0	P:carbohydrate metabolic process; F:chloride ion binding; F:alpha-amylase activity; F:calcium ion binding
TC000939	0	0	alpha amylase isoform 1	0	P:carbohydrate metabolic process; F:chloride ion binding; F:alpha-amylase activity; F:calcium ion binding
TC000940	0	0	alpha amylase	2.21e-168	P:carbohydrate metabolic process; F:chloride ion binding; F:alpha-amylase activity; F:calcium ion binding
TC000941	0.004942	1	alpha amylase	0	F:metal ion binding; F:hydrolase activity, acting on glycosyl bonds; P:metabolic process; F:cation binding
TC000942	0	0	alpha amylase isoform 1	5.28e-67	P:carbohydrate metabolic process; C:extracellular region; F:chloride ion binding; P:digestion; F:alpha-amylase activity; F:calcium ion binding
TC000943	0	0	alpha amylase	1.12e-85	P:carbohydrate metabolic process; F:chloride ion binding; F:alpha-amylase activity; F:calcium ion binding
TC000944	0	0	alpha amylase	0	F:metal ion binding; F:hydrolase activity, acting on glycosyl bonds; P:metabolic process; F:cation binding
TC000945	0	0	vesamicol binding	0	F:acetylcholine:hydrogen antiporter activity; C:integral to membrane; F:drug transmembrane transporter activity; P:drug transport; P:neurotransmitter transport
TC000946	0	0	choline o-acyltransferase	0	F:transferase activity
TC000947	0.9762	84	transcription factor iib	1.3e-110	P:muscle organ development; P:dendrite morphogenesis
TC000948	0.01745	4	neither inactivation nor afterpotential	0	P:cell adhesion; C:membrane
TC000949	0.313	67	transport and golgi organization	0	P:dendrite morphogenesis; P:muscle organ development; C:cytosol
TC000950	0.08799	7	speckle-type poz protein	1.59e-106	P:segment polarity determination; F:protein binding; P:protein ubiquitination; P:cellularization; P:establishment of ommatidial planar polarity; C:nucleus
TC000951	0.01865	1	hypothetical protein TcasGA2_TC000951 [Tribolium castaneum]	1.44e-64	-
TC000952	0.0826	4	hypothetical protein TcasGA2_TC000952 [Tribolium castaneum]	3.83e-62	-
TC000953	1.644	334	f-box only protein 28	0	-
TC000954	0.6259	59	bhlhzip transcription factor bigmax	2.07e-113	F:transcription regulator activity; P:salivary gland cell autophagic cell death; P:regulation of transcription; P:muscle organ development; P:dendrite morphogenesis; C:nucleus
TC000955	0.00422	1	moesin ezrin radixin	0	P:regulation of membrane potential in photoreceptor cell; P:establishment or maintenance of epithelial cell apical/basal polarity; C:fusome; C:adherens junction; C:subapical complex; P:olfactory behavior; P:actin cytoskeleton organization; P:establishment or maintenance of polarity of larval imaginal disc epithelium; F:actin binding; P:pole plasm protein localization; P:determination of left/righ…
TC000956	0.3478	100	poly(adp-ribose) glycohydrolase	0	P:maintenance of protein location in nucleus; P:carbohydrate metabolic process; P:phagocytosis, engulfment; P:chromatin silencing; P:regulation of histone acetylation; C:nucleoplasm; F:poly(ADP-ribose) glycohydrolase activity
TC000957	1.075	1570
TC000958	0	0	hypothetical protein TcasGA2_TC000958 [Tribolium castaneum]	3.92e-70	-
TC000959	0.01646	2	hypothetical protein TcasGA2_TC000959 [Tribolium castaneum]	2.36e-130	-
TC000960	2.07	460	aldehyde dehydrogenase	0	P:pyruvate metabolic process; F:aldehyde dehydrogenase (NAD) activity; C:lipid particle; C:mitochondrial matrix; P:oxidation reduction; P:response to ethanol
TC000961	0.4838	41	rac gtpase	1.8e-109	P:germ-band shortening; P:JNK cascade; P:hemocyte migration; P:lamellipodium assembly; P:head involution; P:salivary gland morphogenesis; P:small GTPase mediated signal transduction; C:intracellular; F:sphingomyelin phosphodiesterase activity; P:cell division; ; F:GTPase activity; P:dorsal closure, elongation of leading edge cells; C:membrane; F:GTP binding
TC000962	0.5478	72	isoform a	6.8e-174	P:cell redox homeostasis; C:integral to membrane
TC000963	1.935	441	karyopherin alpha 6	0	C:cytoplasm; C:nuclear pore; P:protein import into nucleus; F:protein binding; F:protein transporter activity
TC000964	0.1092	16	isoform b	0	-
TC000965	2.098	156	anopheles gambiae pest agap012911-pa	7.77e-96	-
TC000966	0.2135	18	anopheles gambiae pest agap012911-pa	1.6e-110	-
TC000967	1.185	291	isoform d	0	F:oxidoreductase activity
TC000968	1.175	406	rad21 homolog ( pombe)	0	P:DNA repair; C:centromeric heterochromatin; P:chromosome segregation; P:mitotic spindle organization; P:mitosis
TC000969	4.298	1037	t-complex protein 1 subunit alpha	0	C:mitochondrial proton-transporting ATP synthase complex; F:hydrogen-exporting ATPase activity, phosphorylative mechanism; P:protein folding; C:chaperonin-containing T-complex; P:mitotic spindle organization; P:phagocytosis, engulfment; F:ATP binding; F:unfolded protein binding
TC000970	1.324	532	ancient conserved domain protein 2 (cyclin m2)	0	F:nucleic acid binding; P:biological_process; C:integral to membrane; C:membrane; P:ion transport
TC000971	0.6532	1184
TC000972	2.348	267	isoform a	4.65e-138	-
TC000973	0.3916	159	integrator complex subunit 7	0	F:protein binding; P:snRNA processing; C:integrator complex
TC000974	0.4446	183	uncharacterized protein c14orf102 homolog	0	F:oxidoreductase activity; P:metabolic process
TC000975	0.1968	20	transmembrane protein 15	6.32e-122	C:integral to membrane; C:membrane; F:transferase activity, transferring phosphorus-containing groups
TC000976	0.007787	1	carbonic anhydrase	6.31e-169	F:zinc ion binding; P:one-carbon metabolic process; F:carbonate dehydratase activity
TC000977	0.02478	3	carbonic anhydrase	2.33e-154	F:zinc ion binding; P:one-carbon metabolic process; F:lyase activity; F:carbonate dehydratase activity
TC000979	0.006782	1	corticotropin releasing hormone binding protein	0	-
TC000980	0	0	cg33299 cg33299-pa	2.15e-90	F:molecular_function; C:cellular_component
TC000981	0.00657	2	ace-orthologous acetylcholinesterase	0	F:cholinesterase activity; C:cell junction; P:acetylcholine catabolic process in synaptic cleft; F:acetylcholinesterase activity; C:anchored to membrane; C:synapse
TC000982	0.03168	3	antigen 5 scp domain-containing	1.28e-131	C:extracellular region
TC000985	0.2141	15	uncharacterized protein c1orf131-like protein	1.81e-75	-
TC000986	0.8538	127	wds	0	-
TC000987	0.388	26	hypothetical protein TcasGA2_TC000987 [Tribolium castaneum]	2.89e-73	F:zinc ion binding; F:protein binding
TC000988	0.5523	298	ring finger protein 17	0	F:nucleic acid binding; P:spermatid development; P:spermatogenesis; F:protein homodimerization activity; F:hydrolase activity, acting on ester bonds; C:nucleus; C:cytoplasm; F:zinc ion binding; P:multicellular organismal development; P:cell differentiation; F:protein binding; F:metal ion binding
TC000990	0.008761	1	monocarboxylate transporter	3.36e-136	-
TC000991	0.01287	4	monocarboxylate transporter	0	-
TC000992	1.808	136	succinate dehydrogenase	8.98e-95	F:electron carrier activity; P:tricarboxylic acid cycle; C:membrane; F:succinate dehydrogenase activity
TC000993	0	0	succinate dehydrogenase	2.83e-93	F:electron carrier activity; P:tricarboxylic acid cycle; C:membrane; F:succinate dehydrogenase activity
TC000994	0.4615	258	tyrosine non-receptor type nt6	0	F:protein tyrosine phosphatase activity; F:cytoskeletal protein binding; P:protein amino acid dephosphorylation; C:intracellular part
TC000995	1.148	487	isoform f	0	-
TC000996	0	0	isoform b	4.08e-101	-
TC000997	0.5721	258	hect e3 ubiquitin ligase	0	P:cellular protein metabolic process; F:ligase activity
TC000998	8.123	2139	isoform b	0	P:regulation of membrane potential in photoreceptor cell; C:extrinsic to membrane; P:establishment or maintenance of epithelial cell apical/basal polarity; C:fusome; C:cytoskeleton; C:adherens junction; C:subapical complex; P:olfactory behavior; P:actin cytoskeleton organization; P:establishment or maintenance of polarity of larval imaginal disc epithelium; F:actin binding; P:pole plasm protein l…
TC001000	0.5746	79	tetraspanin 26a	2.42e-177	C:integral to membrane
TC001001	0.2107	279
TC001002	0.07181	29	mucin partial	0	F:chitin binding; P:chitin metabolic process; C:extracellular region; C:membrane
TC001003	0.2661	39	chromatin regulatory protein sir2	0	F:binding; P:regulation of transcription, DNA-dependent
TC001004	42.76	2755	ribosomal protein s15	1.13e-61	P:mitotic spindle elongation; F:structural constituent of ribosome; C:lipid particle; C:cytosolic small ribosomal subunit; P:translation
TC001005	0	0	hypothetical protein TcasGA2_TC001005 [Tribolium castaneum]	1.39e-59	-
TC001006	0	0	defective proboscis extension response	1.77e-75	F:molecular_function; C:cellular_component
TC001007	0.01042	1	defective proboscis extension	5.98e-124	F:molecular_function; C:cellular_component
TC001008	0.02721	1	hypothetical protein TcasGA2_TC001008 [Tribolium castaneum]	1.9e-40	-
TC001009	0.2695	12	upf0691 protein c9orf116-like	1.51e-58	P:biological_process; C:cellular_component
TC001010	0.01264	1	PREDICTED: similar to AGAP002973-PA [Tribolium castaneum]	2.11e-103	-
TC001011	0	0	hypothetical protein TcasGA2_TC001011 [Tribolium castaneum]	2.11e-52	-
TC001012	0	0	defective proboscis extension	2.74e-160	-
TC001013	0	0	hypothetical protein TcasGA2_TC001013 [Tribolium castaneum]	6.17e-20	-
TC001014	1.44	612	a disintegrin and metalloproteinase with thrombospondin motifs 7	0	F:peptidase activity
TC001015	0	0	isoform c	1.22e-76	-
TC001016	0	0	PREDICTED: similar to AGAP004005-PA [Tribolium castaneum]	3.95e-83	-
TC001017	0	0	hypothetical protein TcasGA2_TC001017 [Tribolium castaneum]	5.77e-136	-
TC001018	0	0	nicotinic acetylcholine receptor alpha1 subunit	0	C:postsynaptic membrane; C:cell junction; P:ion transport; C:integral to membrane; F:neurotransmitter receptor activity; F:nicotinic acetylcholine-activated cation-selective channel activity
TC001019	0.859	52	hypothetical protein TcasGA2_TC001019 [Tribolium castaneum]	1.21e-79	-
TC001020	0.79	249	phtf cg3268-pa	0	F:transcription regulator activity; C:nucleus
TC001022	0.7692	152	trans-golgi network integral membrane protein	0	C:membrane; C:outer membrane-bounded periplasmic space; P:protein transport; F:protein transporter activity; F:hydrolase activity; F:protein binding; C:cell wall; C:cell surface; C:extracellular region
TC001023	0	0	37-kda protease	0	F:serine-type endopeptidase activity
TC001024	0.00136	1	cyclic nucleotide-binding protein	0	F:voltage-gated potassium channel activity; C:integral to membrane; C:membrane; P:potassium ion transport; P:ion transport; F:ion channel activity; P:transport; F:nucleic acid binding; F:zinc ion binding; C:intracellular
TC001025	0.4921	30	mitochondrial ribosomal protein l54	4.3e-69	C:mitochondrial large ribosomal subunit
TC001026	0.6118	350	gtpase activating protein and vps9 domains 1	0	C:intracellular; P:regulation of biological process
TC001027	8.439	478	cytochrome b5	1.95e-61	C:microsome; P:fatty acid biosynthetic process; F:oxidoreductase activity, acting on paired donors, with oxidation of a pair of donors resulting in the reduction of molecular oxygen to two molecules of water; C:lipid particle; F:electron carrier activity; F:heme binding; C:endoplasmic reticulum; C:membrane part; C:mitochondrion
TC001028	0	0	hypothetical protein TcasGA2_TC001028 [Tribolium castaneum]	2.67e-55	-
TC001029	7.398	467	hypothetical protein TcasGA2_TC001029 [Tribolium castaneum]	6.69e-83	C:extracellular region; P:transport; F:transporter activity
TC001030	1.709	102	protease inhibitor-like protein	3.14e-48	F:serine-type endopeptidase inhibitor activity; F:peptidase activity; P:regulation of proteolysis
TC001031	2.455	190	kaz1-type serine protease inhibitor-like protein type gamma	2.73e-105	F:peptidase activity; F:serine-type endopeptidase inhibitor activity
TC001032	0.1957	61	serine threonine protein kinase	0	P:mitotic spindle organization; C:centriole; F:kinase activity; P:centriole replication; P:sperm axoneme assembly
TC001033	1.688	1965
TC001034	1.583	343	splicing factor subunit 60kda	0	F:nucleic acid binding; ; C:spliceosomal complex; F:protein binding; C:nuclear speck; F:zinc ion binding; P:nuclear mRNA 3'-splice site recognition
TC001035	0.7874	447	neuropathy target esterase swiss cheese	0	C:endoplasmic reticulum membrane; P:phosphatidylcholine metabolic process; F:lysophospholipase activity
TC001036	0.4109	86	fizzy-related protein	0	P:positive regulation of exit from mitosis; P:substrate-bound cell migration, cell extension; C:centriole; P:cell adhesion; P:compound eye photoreceptor fate commitment; P:ovarian follicle cell stalk formation; F:GTP binding; P:cell division; C:protein serine/threonine phosphatase complex; P:dorsal closure; P:hemocyte migration; C:spindle; P:glial cell migration; P:small GTPase mediated signal tr…
TC001037	1.049	88	ras-like protein 1	5.74e-100	P:positive regulation of cell growth; P:gastrulation; P:dorsal closure, amnioserosa morphology change; P:heart development; P:chorion-containing eggshell pattern formation; P:cell proliferation; P:positive regulation of photoreceptor cell differentiation; F:GTP binding; P:cell fate specification; P:regulation of hemocyte differentiation; P:instar larval development; P:anti-apoptosis; P:hemocyte m…
TC001038	0.4702	49	lipoma hmgic fusion partner	1.71e-117	F:DNA binding
TC001039	0.5605	174	adam 17-like protease	0	F:metalloendopeptidase activity; P:proteolysis; F:zinc ion binding
TC001040	0.1436	19	folate carrier protein	2.29e-177	P:folic acid transport; F:binding; C:mitochondrial inner membrane; F:folic acid transporter activity; P:mitochondrial transport; C:integral to membrane
TC001041	1.156	175	pre-mrna-splicing factor 18	0	; F:poly(U) RNA binding; P:nuclear mRNA splicing, via spliceosome
TC001042	0.1377	10	translocon-associated delta subunit	2.59e-93	C:integral to membrane; C:endoplasmic reticulum; F:receptor activity
TC001043	1.893	302	alpha-2-macroglobulin receptor-associated protein	0	F:heparin binding; F:low-density lipoprotein receptor binding; C:endoplasmic reticulum
TC001044	0.0176	10	protostome-specific isoform c	0	P:regulation of Rho protein signal transduction; C:intracellular; F:Rho guanyl-nucleotide exchange factor activity
TC001045	0	0	hypothetical protein TcasGA2_TC001045 [Tribolium castaneum]	4.08e-90	-
TC001046	0	0	isoform h	0	F:structural constituent of ribosome; P:translation; C:ribosome; C:intracellular
TC001047	0.007975	1	p60 family protein	1.1e-162	-
TC001048	0.4883	38	myosin light chain	6.9e-80	F:calcium ion binding; F:motor activity; C:muscle myosin complex
TC001049	0	0	myosin alkali light chain 1	1.72e-68	F:microfilament motor activity; P:mesoderm development; P:muscle contraction; F:calcium ion binding; F:ATPase activity, coupled; C:muscle myosin complex
TC001050	3.465	415	microtubule-associated protein 2	7.59e-150	P:negative regulation of microtubule depolymerization; C:microtubule associated complex; C:microtubule
TC001051	0.6563	145	smu-1 suppressor of mec-8 and unc-52 homolog ( elegans)	0	C:nucleus; C:cytoplasm
TC001052	0.1107	26	novel krab box and zinc c2h2 type domain containing protein	0	F:metal ion binding; P:transcription; F:zinc ion binding; C:nucleus
TC001053	0.01257	1	sptzle 1a	3.1e-102	-
TC001054	0.3429	41.96	sptzle 1b	2.15e-155	-
TC001055	0	0	cg5195 cg5195-pa	5.71e-45	-
TC001056	0.01112	2	neuropeptide y receptor 1 (agap000351-pb)	0	P:signal transduction; F:receptor activity
TC001057	0	0	u2 small nuclear ribonucleoprotein	5.62e-134	P:biological_process; F:protein binding; F:nucleic acid binding; C:ribonucleoprotein complex
TC001058	0.461	122	dab2-interacting protein	0	P:biological_process; C:cellular_component; F:Rho guanyl-nucleotide exchange factor activity; P:regulation of Rho protein signal transduction; C:intracellular; ; F:calcium ion binding; F:guanyl-nucleotide exchange factor activity; F:protein binding; C:nucleus
TC001059	0.8474	48	synaptotagmin-like 3	1.89e-64	F:binding; P:transport; C:cell part
TC001060	1.836	1410	isoform c	0	P:regulation of biological process; P:embryonic morphogenesis; P:cellular component organization; P:morphogenesis of an epithelium
TC001061	2.628	609	bitesize isoform	0	F:binding; P:actin filament organization; P:morphogenesis of embryonic epithelium; C:synaptic vesicle; P:gastrulation involving germ band extension; P:positive regulation of cell size; P:apical junction assembly; P:synaptic vesicle transport; P:establishment of planar polarity of embryonic epithelium; F:transporter activity; P:positive regulation of multicellular organism growth; C:membrane
TC001062	0.8839	60	forkhead box subgroup o	1.91e-77	P:regulation of lipid metabolic process; F:zinc ion binding; P:negative regulation of cell growth; P:regulation of transcription, DNA-dependent; P:glucose homeostasis; P:compound eye morphogenesis; P:negative regulation of insulin receptor signaling pathway; P:response to bacterium; P:negative regulation of cell proliferation; F:sequence-specific DNA binding; F:transcription factor activity; P:gl…
TC001063	0.4626	120	forkhead box subgroup o	0	P:regulation of lipid metabolic process; P:negative regulation of cell growth; P:regulation of transcription, DNA-dependent; P:glucose homeostasis; P:negative regulation of insulin receptor signaling pathway; P:multicellular organismal aging; P:negative regulation of cell proliferation; F:transcription factor activity; C:cytoplasm; C:nucleus
TC001064	0.007273	1	isoform b	5.22e-180	P:signal transduction
TC001065	0.2517	16	cytoskeletal regulator	2.01e-74	C:presynaptic membrane; P:protein localization; C:terminal button; F:protein binding
TC001066	0.2497	129	guk- isoform d	0	P:protein localization; C:terminal button; C:presynaptic membrane; F:protein binding
TC001067	0.131	26	guk- isoform d	0	P:protein localization; C:terminal button; C:presynaptic membrane; F:protein binding
TC001068	1.03	57	tata box binding protein -associated	3.98e-67	F:general RNA polymerase II transcription factor activity; F:DNA binding; C:transcription factor TFIID complex; P:transcription initiation from RNA polymerase II promoter; F:translation initiation factor activity
TC001069	0	0	dissatisfaction	0	P:regulation of female receptivity; P:oviposition; F:zinc ion binding; P:mating behavior, sex discrimination; P:regulation of transcription, DNA-dependent; P:male courtship behavior; P:copulation; F:steroid binding; F:sequence-specific DNA binding; F:transcription factor activity; P:somatic sex determination; F:steroid hormone receptor activity; C:nucleus
TC001071	1.839	194	peroxiredoxin 4	2.97e-141	P:I-kappaB phosphorylation; P:cell redox homeostasis; P:oxidation reduction; F:thioredoxin peroxidase activity; C:mitochondrion
TC001072	0.2303	188	meiotic checkpoint regulator cut4	0	-
TC001073	3.641	858	t-complex protein 1 subunit theta	0	P:protein folding; C:chaperonin-containing T-complex; F:ATP binding; F:unfolded protein binding; F:ATPase activity, coupled
TC001074	0.989	316	non-receptor serine threonine protein kinase	0	P:intracellular protein kinase cascade; F:ribosomal protein S6 kinase activity; F:ATP binding; F:magnesium ion binding; F:transcription factor binding; C:spindle; C:nucleoplasm; C:cytoplasm; P:protein amino acid phosphorylation; P:positive regulation of transcription
TC001075	0	0	tubulin tyrosine ligase-like member 6	0	F:ligase activity; P:cilium axoneme assembly; C:cell projection
TC001076	0.4123	41	headcase protein	4.69e-106	P:terminal branching, open tracheal system; P:branch fusion, open tracheal system; P:negative regulation of terminal cell fate specification, open tracheal system; F:histidine decarboxylase activity; C:cytoplasm; P:RNA interference
TC001077	0	0	hypothetical protein TcasGA2_TC001077 [Tribolium castaneum]	2.48e-24	-
TC001078	0	0	hypothetical protein TcasGA2_TC001078 [Tribolium castaneum]	4.24e-61	-
TC001079	0	0	hypothetical protein TcasGA2_TC001079 [Tribolium castaneum]	1.24e-28	-
TC001080	0	0	hypothetical protein TcasGA2_TC001080 [Tribolium castaneum]	4.7e-47	-
TC001081	0.4588	49	headcase protein	1.98e-148	-
TC001082	0.01006	1	hypothetical protein TcasGA2_TC001082 [Tribolium castaneum]	1.96e-120	-
TC001083	0.5065	76	PREDICTED: similar to conserved hypothetical protein [Tribolium castaneum]	2.45e-165	-
TC001084	1.631	361	cg12001 cg12001-pa	0	F:NAD+ ADP-ribosyltransferase activity; C:nucleus
TC001085	0.4956	51	phosphatidic acid phosphatase type 2 domain-containing protein 1a	4.5e-131	C:membrane; F:catalytic activity; C:integral to membrane; F:hydrolase activity
TC001086	1.66	364	supernumerary limbs	0	P:negative regulation of transforming growth factor beta receptor signaling pathway; P:olfactory learning; P:germarium-derived female germ-line cyst encapsulation; P:regulation of proteolysis; P:oocyte localization during germarium-derived egg chamber formation; P:negative regulation of nurse cell apoptosis; F:phosphoprotein binding; P:dorsal appendage formation; P:ovarian follicle cell stalk for…
TC001087	0.3503	388	leucine-rich repeat serine threonine-protein kinase 1	0	F:purine ribonucleotide binding; F:protein kinase activity; P:cellular process
TC001088	0.01606	1	crustacean cardioactive peptide	8.01e-68	C:extracellular region; P:neuropeptide signaling pathway; F:neuropeptide hormone activity; P:positive regulation of heart contraction
TC001089	0.5289	126	atp-dependent rna helicase dbp9	0	F:nucleic acid binding; F:ATP binding; F:ATP-dependent helicase activity
TC001090	5.092	251	atp-dependent rna helicase dbp9	1.5e-61	-
TC001091	0.7944	79	t1 st2 receptor binding protein	1.77e-129	C:membrane
TC001092	127	12500	ferritin light chain	5.24e-118	F:binding
TC001093	0.7993	122	poly(adp-ribose) glycohydrolase arh3	0	F:hydrolase activity; C:cytoplasm; F:magnesium ion binding; C:nucleus; F:poly(ADP-ribose) glycohydrolase activity
TC001094	3.713	114	guanine nucleotide-binding protein gamma-1 subunit	1.57e-31	P:apical protein localization; P:actin filament organization; P:regulation of cell shape; F:signal transducer activity; P:G-protein coupled receptor protein signaling pathway; P:asymmetric neuroblast division; C:heterotrimeric G-protein complex; P:embryonic heart tube development; P:cell adhesion; P:proboscis extension reflex; F:GTPase activity
TC001095	0	0	hypothetical protein TcasGA2_TC001095 [Tribolium castaneum]	2.31e-129	-
TC001096	0	0	jelly belly	3.09e-67	P:axon guidance; F:transcription regulator activity; P:mesoderm migration; P:visceral muscle development; P:salivary gland morphogenesis; P:compound eye photoreceptor development; P:regulation of transcription; F:DNA binding; C:extracellular region; C:nucleus
TC001097	0.6723	25	lyr motif-containing protein 2	4.51e-42	-
TC001098	2.544	209	prefoldin subunit 3	1.01e-98	P:protein folding; C:prefoldin complex; F:unfolded protein binding
TC001099	0.9073	122	isoform a	8.11e-170	-
TC001100	0.7101	140	pleiotropic regulator 1	0	C:cytosol; P:Golgi organization
TC001101	0.282	94	dead (asp-glu-ala-asp) box polypeptide 10	0	C:nucleolus; F:RNA helicase activity; F:ATP-dependent helicase activity; C:plasma membrane; F:RNA binding; F:ATP binding
TC001102	1.01	616	syntaxin-binding protein 5	0	P:vesicle-mediated transport; C:integral to membrane
TC001103	1.341	553	heterochromatin protein	0	F:translation initiation factor activity; F:zinc ion binding; P:chromatin assembly or disassembly; F:histone-lysine N-methyltransferase activity; P:chromatin silencing; C:chromatin; F:GTPase activity; F:chromatin binding; C:nucleus; F:GTP binding; P:histone methylation
TC001104	0.7201	241	cullin 5	0	P:cell cycle arrest; C:cytosol; P:ubiquitin-dependent protein catabolic process; F:calcium channel activity; C:cullin-RING ubiquitin ligase complex; F:ubiquitin protein ligase binding; F:receptor activity; P:negative regulation of cell proliferation; P:induction of apoptosis by intracellular signals; P:G1/S transition of mitotic cell cycle; P:interspecies interaction between organisms; C:Golgi ap…
TC001105	0.09528	22	protein downstream neighbor of son-like protein	0	P:cellular process; C:intracellular part
TC001106	0.02365	10	low quality protein: metabotropic glutamate receptor 5-like	0	F:G-protein coupled receptor activity; C:integral to plasma membrane; P:activation of phospholipase C activity by metabotropic glutamate receptor signaling pathway; P:synaptic transmission; F:glutamate receptor activity
TC001107	0.4658	170	exocyst complex component sec3	0	-
TC001108	3.455	2426	dicer-2	0	F:binding
TC001109	2.809	4781
TC001110	0.02293	7	polycystin 2	0	P:heart looping; C:cilium; F:protein binding; F:cation channel activity; C:basolateral plasma membrane; P:pronephros development; C:endoplasmic reticulum
TC001111	0	0	non-metastatic cells protein expressed in (nucleoside-diphosphate kinase)-like	2.55e-167	P:ribonucleoside triphosphate biosynthetic process
TC001112	0.004544	1	pituitary homeobox1	0	F:transcription regulator activity; P:regulation of transcription; F:DNA binding; P:dendrite morphogenesis; C:nucleus
TC001114	0.1378	9	hypothetical protein TcasGA2_TC001114 [Tribolium castaneum]	5.04e-62	-
TC001115	0.05782	5	cuticular protein 100a	7.55e-90	F:structural constituent of cuticle; F:chitin binding; P:chitin metabolic process; C:extracellular region
TC001116	0	0	fused lobes	0	F:beta-N-acetylhexosaminidase activity; P:carbohydrate metabolic process; F:cation binding
TC001117	0	0	hypothetical protein TcasGA2_TC001117 [Tribolium castaneum]	1.81e-43	-
TC001118	2.783	290	cuticular protein rr-1 family (agap000344-pa)	5.52e-100	F:structural constituent of cuticle
TC001119	0.08975	13	cuticular protein 97ea	1.42e-146	F:structural constituent of cuticle
TC001120	0.02618	6	cg8927 cg8927-pa	0	F:structural constituent of cuticle
TC001121	0	0	tpa: cuticle protein	0	F:structural constituent of cuticle
TC001122	0	0	hypothetical protein TcasGA2_TC001122 [Tribolium castaneum]	2.34e-30	-
TC001123	0.2478	15	tyrosine-protein phosphatase	1.64e-76	-
TC001124	0.2344	113	ferm and pdz domain-containing protein 2	0	F:binding; C:cytoskeleton; F:protein binding; P:biological_process; F:phosphatase activity; P:dephosphorylation; P:protein amino acid dephosphorylation; F:protein tyrosine phosphatase activity; C:cytoplasm
TC001125	0.2061	9	cytochrome b-c1 complex subunit 10	5.99e-39	F:ubiquinol-cytochrome-c reductase activity; F:electron carrier activity; P:mitochondrial electron transport, ubiquinol to cytochrome c; C:mitochondrial membrane
TC001126	0.01063	2	cg15247-pa	0	-
TC001127	0	0	hypothetical protein TcasGA2_TC001127 [Tribolium castaneum]	1.71e-49	-
TC001128	0.04043	15	tyrosine-protein phosphatase non-receptor type 13	0	F:protein binding; C:cytoskeleton; F:phosphatase activity; P:dephosphorylation; F:binding; P:protein amino acid dephosphorylation; F:protein tyrosine phosphatase activity; C:cytoplasm
TC001129	0.01369	11	cad88c cg3389-pa	0	F:calcium ion binding; P:homophilic cell adhesion; C:membrane
TC001131	0	0	hypothetical protein TcasGA2_TC001131 [Tribolium castaneum]	2.07e-15	-
TC001132	0	0	isoform a	2.2e-156	F:sequence-specific DNA binding; F:transcription factor activity; C:nucleus; P:regulation of transcription, DNA-dependent
TC001133	0.1093	19	hypothetical protein TcasGA2_TC001133 [Tribolium castaneum]	0	-
TC001134	0.4232	58	u11 u12 small nuclear ribonucleoprotein 48 kda protein	1.06e-124	C:spliceosomal complex; P:RNA splicing; P:mRNA processing; C:U12-type spliceosomal complex; C:nucleus
TC001135	1.123	1460
TC001136	0.1037	16	alcohol dehydrogenase	0	F:zinc ion binding; P:oxidation reduction; F:L-iditol 2-dehydrogenase activity
TC001137	5.513	851	alcohol dehydrogenase	0	F:zinc ion binding; P:oxidation reduction; F:L-iditol 2-dehydrogenase activity
TC001138	0.006023	1	alcohol dehydrogenase	0	F:metal ion binding; F:L-iditol 2-dehydrogenase activity; P:metabolic process
TC001139	0.01257	1	muscular protein 20	5.66e-104	-
TC001140	0	0	nadh:ubiquinone dehydrogenase	1.13e-29	F:NADH dehydrogenase activity
TC001141	0	0	hypothetical protein TcasGA2_TC000428 [Tribolium castaneum]	3.27e-45	-
TC001142	0.6464	263	uncharacterized protein kiaa1310	0	-
TC001143	0	0	golgi-associated plant pathogenesis-related protein 1	0	C:extracellular region
TC001144	0.6122	54	mitochondrial ribosomal	1.27e-95	C:ribosome
TC001145	0	0	mitogen-activated protein kinase erk-	1.53e-94	F:transferase activity
TC001146	1.587	422	raw cg12437- isoform b isoform 1	0	P:carbohydrate metabolic process; F:alpha-mannosidase activity; F:catalytic activity
TC001147	0	0	hypothetical protein TcasGA2_TC001147 [Tribolium castaneum]	7.77e-34	-
TC001148	4.14	358	mitochondrial ribosomal protein l32	2.42e-104	C:ribosome
TC001149	0	0	ras-related protein rab-8a	2.03e-124	F:GTP binding; C:cell part; P:vesicle-mediated transport; P:establishment of localization in cell; P:cellular component organization; P:small GTPase mediated signal transduction; P:protein transport
TC001150	0.05428	18	nek (never in mitosis kinase) like family member (nekl-1)	0	F:kinase activity
TC001151	0.4276	22	cg14757 cg14757-pa	2.97e-54	-
TC001152	5.237	471	heat shock protein	2.57e-99	P:response to heat
TC001154	0	0	arylalkylamine n-acetyltransferase	5.54e-146	F:transferase activity; P:metabolic process; F:N-acetyltransferase activity
TC001155	0	0	hypothetical protein TcasGA2_TC001155 [Tribolium castaneum]	6.9e-99	-
TC001156	0	0	hypothetical protein TcasGA2_TC001156 [Tribolium castaneum]	4.27e-45	-
TC001157	0.008503	1	mpa3 allergen	9.87e-155	F:hydrolase activity
TC001159	0	0	trypsin-like proteinase	7.43e-143	F:peptidase activity
TC001160	0.03661	6	acid phosphatase 1	0	P:phagocytosis, engulfment
TC001161	0	0	acid phosphatase 1	0	F:acid phosphatase activity; F:hydrolase activity
TC001162	0.006424	1	venom acid phosphatase	0	F:acid phosphatase activity
TC001164	0.9746	126	homeobox protein ceh-19	1.34e-150	F:sequence-specific DNA binding; F:transcription factor activity; C:nucleus; P:regulation of transcription, DNA-dependent
TC001165	0	0	sucrose transport protein	0	F:protein binding
TC001166	0.4595	61	l-asparaginase	2.16e-167	F:asparaginase activity; P:cellular process
TC001167	0.4167	20	sulfiredoxin 1 homolog	7.51e-58	C:cellular_component
TC001168	0.08948	13	ccr4-not transcription subunit 6-like	0	F:transcription regulator activity; P:regulation of transcription from RNA polymerase II promoter; P:nuclear-transcribed mRNA poly(A) tail shortening; C:CCR4-NOT complex; P:oogenesis; C:cytoplasm
TC001169	1.082	291	gasp precursor	0	C:extracellular region; F:chitin binding; P:chitin metabolic process
TC001170	1.531	94	isoform b	1.57e-79	F:catalytic activity
TC001171	1.384	173	uncharacterized protein c20orf116	8.7e-75	-
TC001172	0.5263	38	asparagine-linked glycosylation 13 homolog ( cerevisiae)	4.76e-92	F:transferase activity, transferring glycosyl groups
TC001173	1.569	135	mediator complex	3.23e-85	; F:RNA polymerase II transcription mediator activity; P:regulation of transcription, DNA-dependent
TC001174	0.3474	35	eri1 exoribonuclease 2	5.98e-133	F:nucleic acid binding; C:intracellular; F:exonuclease activity
TC001175	0.1524	35	leucine aminopeptidase	0	P:protein metabolic process; C:intracellular; F:exopeptidase activity
TC001176	0.5178	15	hypothetical protein TcasGA2_TC001176 [Tribolium castaneum]	4.2e-24	-
TC001177	0	0	cuticular protein	6.51e-35	F:structural constituent of cuticle
TC001178	0	0	cuticular protein	1.09e-26	F:structural constituent of cuticle
TC001179	0	0	d-amino acid oxidase	0	F:catalytic activity
TC001180	0	0	beta-3 adrenergic receptor	0	C:integral to membrane; P:G-protein coupled receptor protein signaling pathway
TC001181	0	0	soldier-specific protein-1	4.53e-126	-
TC001182	0	0	soldier-specific protein-1	2.78e-128	-
TC001183	0.009518	1	cg14661 cg14661-pa	4.13e-127	-
TC001184	0	0	hypothetical protein TcasGA2_TC001184 [Tribolium castaneum]	4.05e-75	-
TC001185	0	0	glutamate ionotropic kainate 3 ( glur7)	0	C:membrane
TC001186	0	0	protein notum-like protein	0	-
TC001187	0.9106	302	phosphatidylinositol-specific phospholipase c x domain-containing protein 1	0	P:lipid metabolic process; ; F:phosphoric diester hydrolase activity; F:phospholipase C activity; F:glycosylphosphatidylinositol diacylglycerol-lyase activity
TC001188	0.0841	4	hypothetical protein TcasGA2_TC001188 [Tribolium castaneum]	4.89e-57	-
TC001189	1.934	414	inhibitor of apoptosis 2 protein	0	P:developmental process; P:response to other organism
TC001190	0.04448	2	hypothetical protein TcasGA2_TC001190 [Tribolium castaneum]	1.04e-54	-
TC001191	0.9872	35	hypothetical protein TcasGA2_TC001191 [Tribolium castaneum]	3.16e-40	-
TC001192	4.837	709	inhibitor of apoptosis protein	0	F:binding
TC001193	0.9187	344	pdz domain-containing protein 6	0	F:protein binding
TC001194	0.1848	35	molybdopterin biosynthesis moeb protein	0	F:binding; P:metabolic process; F:catalytic activity
TC001195	0.1096	19	epoxide hydrolase	0	F:catalytic activity; F:hydrolase activity
TC001196	0	0	hypothetical protein TcasGA2_TC001196 [Tribolium castaneum]	1.36e-38	-
TC001197	0.7557	182	van gogh	0	C:plasma membrane; P:establishment of ommatidial planar polarity; C:integral to membrane
TC001198	0	0	hypothetical protein TcasGA2_TC001198 [Tribolium castaneum]	2.04e-34	-
TC001199	0.006723	1	inwardly rectifying k+	1.11e-178	F:G-protein activated inward rectifier potassium channel activity; F:potassium ion binding; F:protein kinase activity; C:integral to membrane; P:potassium ion transport; F:ATP binding; P:protein amino acid phosphorylation
TC001200	0.1858	83	uncharacterized protein kiaa0406	0	F:binding
TC001201	1.011	122	tetratricopeptide repeat protein 35-b	3.03e-146	F:binding
TC001202	0.804	324	est1p-like protein b	0	F:protein binding; P:cellular metabolic process; C:intracellular part
TC001203	0	0	hypothetical protein TcasGA2_TC001203 [Tribolium castaneum]	3e-78	-
TC001204	0.7082	64	groucho protein	5.05e-111	P:regulation of transcription; C:nucleus
TC001205	0.3325	87.97	groucho protein	0	-
TC001206	2.063	503	groucho protein	0	P:regulation of transcription; C:nucleus
TC001207	0.1519	27	rna-binding protein mex3b	0	F:RNA binding; F:protein binding; F:calcium ion binding; F:zinc ion binding; P:protein amino acid autophosphorylation; C:intracellular part
TC001208	0	0	hypothetical protein TcasGA2_TC001208 [Tribolium castaneum]	6.16e-95	-
TC001209	1.293	189	fructose- -bisphosphatase	0	P:carbohydrate metabolic process; F:fructose 1,6-bisphosphate 1-phosphatase activity
TC001210	1.75	230	coatomer subunit epsilon	6.6e-161	P:intra-Golgi vesicle-mediated transport; P:retrograde vesicle-mediated transport, Golgi to ER; F:protein binding; C:COPI vesicle coat; F:structural molecule activity; P:protein transport
TC001211	0	0	hypothetical protein TcasGA2_TC001211 [Tribolium castaneum]	8.12e-92	-
TC001212	0	0	hypothetical protein TcasGA2_TC001212 [Tribolium castaneum]	1.42e-56	-
TC001213	0	0	hypothetical protein TcasGA2_TC001213 [Tribolium castaneum]	3.98e-114	-
TC001214	0.3842	49	metaxin 1	3.42e-167	F:binding; C:mitochondrial membrane
TC001215	0	0	hypothetical protein TcasGA2_TC001215 [Tribolium castaneum]	1.76e-22	-
TC001216	0	0	hypothetical protein TcasGA2_TC001216 [Tribolium castaneum]	5.3e-59	-
TC001217	0.5677	27	semaphorin 2a	3.06e-59	-
TC001218	0.05641	5	hypothetical protein TcasGA2_TC001218 [Tribolium castaneum]	5.96e-109	-
TC001219	1.233	420	semaphorin 2a	0	P:salivary gland development; F:receptor activity; P:flight behavior; P:drinking behavior; P:synaptic target inhibition; F:protein binding; P:axon guidance; P:visual behavior; C:extracellular region; C:membrane
TC001220	0.6296	95	wd repeat domain 45	0	P:biological_process; C:cellular_component
TC001221	1.419	46	hypothetical protein TcasGA2_TC001221 [Tribolium castaneum]	1.08e-19	-
TC001222	0	0	calcitonin receptor-like	0	C:membrane; F:receptor activity; P:cell surface receptor linked signaling pathway
TC001223	0.009637	1	neuropeptide receptor b3	4.91e-125	F:signal transducer activity
TC001224	11.5	1293	hairy cell leukemia	1.37e-118	P:phagocytosis, engulfment; C:nucleus
TC001225	79.87	5422	ubiquitin ribosomal protein s27ae fusion protein	5.98e-63	P:translation; P:ubiquitin-dependent protein catabolic process; F:zinc ion binding; P:regulation of transcription, DNA-dependent; F:structural constituent of ribosome; P:chromatin organization; C:cytosolic small ribosomal subunit; P:ribosome biogenesis; F:protein binding; P:response to stress; C:nucleus; P:protein modification process
TC001226	1.967	535	rna polymerase ii large subunit	0	P:transcription from RNA polymerase II promoter; C:DNA-directed RNA polymerase II, core complex; F:DNA-directed RNA polymerase activity; P:transcription; F:DNA binding; F:nucleotidyltransferase activity; F:transferase activity; F:NAD+ ADP-ribosyltransferase activity; P:protein amino acid ADP-ribosylation; C:nucleus; C:integral to membrane; C:membrane; C:plasma membrane
TC001227	0.006883	1	cg9919-pa	5.58e-159	-
TC001228	0.4765	96	monocarboxylate transporter 10	0	P:ommochrome biosynthetic process
TC001229	0.4465	39	organic cation transporter protein	1.9e-104	P:transport; F:transporter activity
TC001230	0.7356	111	organic cation transporter protein	0	C:membrane; P:transport; F:transporter activity
TC001231	0.4842	139	nucleoporin p54	0	P:intracellular transport
TC001232	0	0	forkhead box protein	0	F:sequence-specific DNA binding; F:transcription factor activity; C:nucleus; P:regulation of transcription, DNA-dependent
TC001235	0.1884	11	cg13175 cg13175-pa	1.2e-71	C:bacterial-type flagellum; F:motor activity; P:ciliary or flagellar motility
TC001236	0.1893	37	cg33964 cg33964-pa	0	-
TC001237	0.4788	124	hps cg12855-pa	0	-
TC001238	0.08895	3	hypothetical protein TcasGA2_TC001238 [Tribolium castaneum]	5.46e-40	-
TC001239	0.02776	28	v-ros ur2 sarcoma virus oncogene homolog 1	0	F:kinase activity; C:cell part
TC001240	0.1195	37	ubiquitin- containing phd and ring finger 1	0	P:organ regeneration
TC001241	0.8574	76	terf2ip protein	4.88e-111	-
TC001242	0.5069	430	integrator complex	0	P:U2 snRNA 3'-end processing; P:inner cell mass cell proliferation; P:negative regulation of caspase activity; P:negative regulation of apoptosis
TC001243	0.1495	38	vacuolar protein sorting	0	P:vesicle docking during exocytosis; P:vesicle-mediated transport
TC001244	0.06883	5	hypothetical protein TcasGA2_TC001244 [Tribolium castaneum]	3.16e-91	-
TC001245	0.01535	3	gonadotropin-releasing hormone receptor	0	P:G-protein coupled receptor protein signaling pathway; F:receptor activity
TC001246	0.01473	4	ionotropic receptor 85a	0	-
TC001247	0.3493	74	hypothetical conserved protein	0	-
TC001249	0.5626	36	isoform b	1.29e-81	-
TC001250	0.6532	233	tetratricopeptide repeat tpr	0	F:binding
TC001251	26.86	1742	calmodulin	5.95e-79	P:protein amino acid phosphorylation; P:adaptation of rhodopsin mediated signaling; P:metarhodopsin inactivation; P:embryonic development ending in birth or egg hatching; F:calmodulin-dependent protein kinase activity; P:positive regulation of growth rate; P:kinetochore organization; P:mitotic spindle organization; P:positive regulation of NFAT protein import into nucleus; C:rhabdomere; C:presyna…
TC001252	0.03903	8	hypothetical protein TcasGA2_TC001252 [Tribolium castaneum]	0	-
TC001253	0.1053	46	na+ k+ atpase alpha subunit	0	P:monovalent inorganic cation transport; P:regulation of tube diameter, open tracheal system; P:regulation of cell shape; F:nucleotide binding; F:hydrogen-exporting ATPase activity, phosphorylative mechanism; P:regulation of tube length, open tracheal system; P:septate junction assembly; P:response to mechanical stimulus; P:determination of adult lifespan; P:ATP biosynthetic process; F:sodium:pot…
TC001254	0.2478	15	uncharacterized protein loc391356-like protein	2.29e-70	F:hydrolase activity, acting on ester bonds; P:cellular protein metabolic process
TC001255	0.08878	20	synaptic vesicle protein	0	C:membrane; P:transport; F:transporter activity
TC001256	0.7084	117	smad nuclear-interacting protein 1	2.61e-102	-
TC001257	0.5366	58	mediator complex subunit 4	9.34e-130	P:regulation of transcription from RNA polymerase II promoter; F:RNA polymerase II transcription mediator activity; P:muscle organ development; ; F:transcription coactivator activity; P:dendrite morphogenesis
TC001258	0	0	protease m1 zinc metalloprotease	0	P:proteolysis; F:metallopeptidase activity; F:zinc ion binding; F:hydrolase activity; F:peptidase activity; F:aminopeptidase activity
TC001259	0	0	aminopeptidase n	0	F:peptidase activity, acting on L-amino acid peptides
TC001260	0	0	aminopeptidase n	0	F:peptidase activity, acting on L-amino acid peptides
TC001261	0	0	aminopeptidase n	0	F:hydrolase activity
TC001262	0.002474	1	aminopeptidase n	0	P:proteolysis; F:metallopeptidase activity; F:hydrolase activity; F:aminopeptidase activity; F:zinc ion binding; F:peptidase activity
TC001263	1.471	227	glycerophosphodiester phosphodiesterase 1	0	F:phosphoric diester hydrolase activity; C:integral to membrane
TC001264	0.6598	93	tyrosine-protein kinase transmembrane receptor	0	-
TC001265	0.1002	22	hypothetical protein TcasGA2_TC001265 [Tribolium castaneum]	0	-
TC001266	0.008058	1	isoform c	1.87e-146	F:molecular_function; C:cellular_component
TC001267	0	0	hypothetical protein TcasGA2_TC001267 [Tribolium castaneum]	1.58e-23	-
TC001268	0.005711	1	deoxyribonuclease i	0	F:metal ion binding; F:nucleic acid binding; F:hydrolase activity; F:deoxyribonuclease I activity
TC001269	0	0	knot cg10197-pb	1.03e-46	-
TC001270	0.01258	5	transcription factor coe3	0	F:specific transcriptional repressor activity; P:negative regulation of transcription from RNA polymerase II promoter; P:epidermis development; F:zinc ion binding; P:muscle organ development; P:dendrite morphogenesis; F:ligand-dependent nuclear receptor activity; P:regulation of lamellocyte differentiation; P:trunk segmentation; F:specific RNA polymerase II transcription factor activity; P:regula…
TC001271	0.1104	18	odorant receptor 52	0	-
TC001272	0.0354	6	odorant receptor 51	0	-
TC001273	0.04129	6.999	odorant receptor 49	0	-
TC001275	0.01171	2	odorant receptor 48	0	-
TC001276	0.3558	18	upf0414 transmembrane protein c20orf30-like protein	1.02e-62	C:membrane
TC001277	0.3238	21	peptidylprolyl isomerase -like 3	1.05e-75	P:protein folding; P:RNA splicing; C:spliceosomal complex; F:protein binding; P:mRNA processing; F:peptidyl-prolyl cis-trans isomerase activity
TC001278	1.612	573	monocarboxylate transporter	0	-
TC001280	0.31	65	cg3726 cg3726-pa	0	F:protein binding; F:transcription factor activity; C:nucleus; P:regulation of transcription, DNA-dependent
TC001281	0.02867	3	ribosomal protein s6	1.12e-116	P:mitotic spindle elongation; F:structural constituent of ribosome; C:lipid particle; C:cytosolic small ribosomal subunit; P:translation; P:immune response
TC001282	0.02141	1	isoform a	2.79e-60	P:defense response; C:extracellular region; F:carboxypeptidase activity
TC001283	0.02011	1	hypothetical protein TcasGA2_TC001283 [Tribolium castaneum]	9.05e-59	-
TC001284	0	0	hypothetical protein TcasGA2_TC001284 [Tribolium castaneum]	1.08e-56	-
TC001285	0	0	hypothetical protein TcasGA2_TC001285 [Tribolium castaneum]	8.39e-25	-
TC001286	0.02589	3	hypothetical protein TcasGA2_TC001286 [Tribolium castaneum]	6.29e-154	-
TC001287	0.5188	59	ribosome recycling mitochondrial	2.4e-118	P:translation; C:mitochondrion
TC001288	0	0	---NA---		-
TC001289	0.01307	2	lim homeobox protein	0	F:zinc ion binding; P:regulation of transcription, DNA-dependent; P:phagocytosis, engulfment; F:sequence-specific DNA binding; F:transcription factor activity; P:dendrite morphogenesis; C:nucleus
TC001290	0.00907	1	cg32105 cg32105-pb	4.21e-149	-
TC001291	0.04162	7	lim homeobox protein	0	F:transcription factor activity; C:nucleus
TC001292	0.2291	75	anaphase-promoting complex subunit 5	0	P:ubiquitin-dependent protein catabolic process; P:cell cycle phase; P:regulation of ubiquitin-protein ligase activity during mitotic cell cycle; C:nuclear part
TC001293	0.00396	1	loc495415 protein	0	C:extracellular region
TC001294	0	0	hypothetical protein TcasGA2_TC001294 [Tribolium castaneum]	1.65e-128	-
TC001295	0	0	hypothetical protein TcasGA2_TC001295 [Tribolium castaneum]	2.97e-70	-
TC001296	0	0	probable rna-binding protein 46	0	F:nucleic acid binding; F:nucleotide binding; F:double-stranded RNA binding; C:intracellular; F:RNA binding
TC001297	0	0	apobec1 complementation factor	0	P:mRNA modification; F:mRNA binding; C:nuclear heterochromatin; F:protein binding; F:cytosine deaminase activity; C:cytoplasm
TC001299	0	0	hypothetical protein TcasGA2_TC001299 [Tribolium castaneum]	2.39e-43	-
TC001300	0	0	prophenoloxidase activating factor	0	F:catalytic activity
TC001301	0.03898	6	prophenoloxidase activating factor	0	P:proteolysis; F:serine-type endopeptidase activity; F:catalytic activity; F:peptidase activity
TC001302	0.251	56	ribonuclease p mrp subunit	0	-
TC001303	1.764	74	selenoprotein w2	3.44e-50	P:cell redox homeostasis; F:selenium binding
TC001304	0.06843	5	hypothetical protein TcasGA2_TC001304 [Tribolium castaneum]	6.98e-94	-
TC001305	0.07008	3	hypothetical protein TcasGA2_TC001305 [Tribolium castaneum]	6.43e-49	-
TC001306	0.3585	51	signal recognition particle receptor	4.32e-116	F:nucleic acid binding; F:binding; F:7S RNA binding; F:GTP binding; P:SRP-dependent cotranslational protein targeting to membrane; F:receptor activity; C:signal recognition particle; F:nucleotide binding; F:nucleoside-triphosphatase activity; P:proteolysis; F:metallocarboxypeptidase activity; F:zinc ion binding
TC001309	0	0	y4893_drome ame: full=tppp family protein cg4893	3.48e-47	F:molecular_function; C:cellular_component
TC001310	0	0	allergen aca s 13	3.62e-68	F:lipid binding; F:binding; P:transport; F:transporter activity; C:cytoplasm
TC001311	0	0	cg14085 cg14085-pa	0	-
TC001312	0.04965	19	viral a-type inclusion protein	0	C:chromosome; F:ATP binding; C:integral to membrane; F:signal transducer activity; P:signal transduction; P:regulation of transcription, DNA-dependent; F:sequence-specific DNA binding; F:protein dimerization activity; C:nucleus; F:transcription factor activity; F:protein binding; P:viral reproduction
TC001313	0	0	odorant receptor 68	0	C:integral to membrane; C:membrane; F:G-protein coupled receptor activity; F:olfactory receptor activity; F:odorant binding; P:signal transduction; P:sensory perception of smell; F:receptor activity; F:signal transducer activity; P:G-protein coupled receptor protein signaling pathway; C:plasma membrane
TC001314	0	0	odorant receptor 69	0	C:integral to membrane; C:membrane; F:G-protein coupled receptor activity; F:olfactory receptor activity; F:odorant binding; P:signal transduction; P:sensory perception of smell; F:receptor activity; F:signal transducer activity; P:G-protein coupled receptor protein signaling pathway; C:plasma membrane
TC001315	0	0	odorant receptor 70	0	-
TC001316	0.6525	123	sulfide quinone reductase	0	F:oxidoreductase activity; P:oxidation reduction
TC001317	28.18	1864	ribosomal protein s16	8.19e-81	P:mitotic spindle elongation; F:structural constituent of ribosome; C:lipid particle; C:cytosolic small ribosomal subunit; P:translation
TC001318	0.9342	82	hypothetical protein TcasGA2_TC001318 [Tribolium castaneum]	6.01e-98	-
TC001319	0.0263	10.99	novel protein dna polymerases	0	F:DNA-directed DNA polymerase activity; F:nucleotide binding; F:DNA binding; F:3'-5' exonuclease activity
TC001320	1.027	206	protein inscuteable homolog	0	F:binding; P:nervous system development; P:cell differentiation; P:multicellular organismal development; C:cytoplasm
TC001321	0.1303	57	myosin isoform e	0	C:myosin complex; F:nucleotide binding
TC001322	11.47	883	mitochondrial import inner membrane translocase subunit tim17	8.33e-99	C:mitochondrial inner membrane; F:protein transporter activity; P:protein transport
TC001323	1.181	385	choline transporter-like protein 2	0	C:integral to membrane; C:membrane; P:transport
TC001324	0	0	lipid storage droplet- isoform c	0	-
TC001325	1.976	182	protein preli-like	2.38e-111	-
TC001326	2.438	253	ubiquitin domain-containing protein 1	1.7e-109	P:protein modification process
TC001327	0.2578	71	aldehyde dehydrogenase	0	P:oxidation reduction; F:oxidoreductase activity; P:metabolic process; F:protein binding
TC001328	0.2168	33	prolyl-trna synthetase	0	F:proline-tRNA ligase activity; P:prolyl-tRNA aminoacylation; F:nucleotide binding
TC001329	0.3019	50	wd repeat domain 34	0	-
TC001330	0.1116	22	nadh dehydrogenase iron-sulfur protein mitochondrial	0	P:mitochondrial electron transport, NADH to ubiquinone; F:NAD or NADH binding; F:electron carrier activity; C:mitochondrial respiratory chain complex I; F:NADH dehydrogenase activity
TC001331	0.02737	2	hypothetical protein TcasGA2_TC001331 [Tribolium castaneum]	1.27e-87	-
TC001332	0	0	hypothetical protein TcasGA2_TC001332 [Tribolium castaneum]	3.96e-22	-
TC001333	0.02891	2	hypothetical protein TcasGA2_TC001333 [Tribolium castaneum]	1e-78	-
TC001334	0.1927	10	ies6-similar protein	1.73e-62	F:molecular_function; C:cellular_component
TC001335	0.5199	29	hypothetical protein TcasGA2_TC001335 [Tribolium castaneum]	1.23e-68	-
TC001336	0.6109	98	isoform c	2.43e-97	-
TC001337	0.01437	1	hypothetical protein TcasGA2_TC001337 [Tribolium castaneum]	5.88e-50	-
TC001338	0.02122	16	voltage-gated ion channel	0	P:translation; C:ribosome; P:adult locomotory behavior; P:regulation of circadian rhythm; C:integral to membrane; F:structural constituent of ribosome; C:neuronal cell body; P:ion transport; F:cation channel activity; C:axon terminus
TC001339	0.0062	1	acid phosphatase 1	0	P:phagocytosis, engulfment
TC001340	0	0	acid phosphatase 1	0	F:acid phosphatase activity
TC001341	0	0	transient receptor potential cation channel protein painless	0	P:response to abiotic stimulus
TC001342	0	0	hypothetical protein TcasGA2_TC001342 [Tribolium castaneum]	3.14e-35	-
TC001343	0	0	hypothetical protein TcasGA2_TC001343 [Tribolium castaneum]	7.03e-27	-
TC001344	0	0	hypothetical protein TcasGA2_TC001344 [Tribolium castaneum]	1.13e-85	-
TC001345	0	0	hypothetical protein TcasGA2_TC001345 [Tribolium castaneum]	8.5e-49	-
TC001346	0.4647	217	dna polymerase	0	P:female meiosis chromosome segregation; F:binding; C:intracellular; P:germarium-derived oocyte fate determination; P:karyosome formation; P:polarity specification of anterior/posterior axis; P:polarity specification of dorsal/ventral axis; F:hydrolase activity
TC001347	0.3677	69	atpase n2b	0	F:ATP binding
TC001348	0.7417	76	utp11-like u3 small nucleolar ribonucleoprotein	1.45e-97	C:ribonucleoprotein complex
TC001349	0	0	pickpocket 13	0	F:sodium channel activity; C:membrane; P:sodium ion transport; F:sodium ion binding; C:integral to membrane; P:ion transport; F:ion channel activity; P:transport
TC001350	1.03	114	cuticular protein analogous to peritrophins 3-d2	3.03e-155	C:extracellular region; F:chitin binding; P:chitin metabolic process
TC001351	0.0282	1	hypothetical protein LOC100187600 [Tribolium castaneum]	2.98e-14	-
TC001352	0.007867	1	polyadenylation factor	6.42e-158	C:plastid
TC001353	0.02514	1	hypothetical protein TcasGA2_TC001353 [Tribolium castaneum]	3.77e-17	-
TC001354	0	0	cg17838 cg17838-pb	8.41e-09	-
TC001355	3.725	1290	probable g-protein coupled receptor 158	0	F:molecular_function; C:cellular_component
TC001356	0.9337	174	embryonic ectoderm development protein	0	P:chromatin modification; F:binding; P:regulation of gene expression; P:transcription; C:nucleus
TC001357	3.997	534	isoform a	2.98e-132	F:structural constituent of cuticle
TC001358	0.976	230	luciferin 4-monooxygenase	0	P:acyl-CoA metabolic process; F:luciferin monooxygenase activity; P:long-chain fatty acid metabolic process; F:fatty-acyl-CoA synthase activity; F:long-chain-fatty-acid-CoA ligase activity
TC001359	0.4303	24	14 kda phosphohistidine phosphatase	7.72e-71	C:cytoplasm; F:hydrolase activity; F:phosphoprotein phosphatase activity; F:molecular_function; C:cellular_component
TC001360	0.06358	24	actin binding	0	C:zonula adherens; P:cytoskeletal anchoring at plasma membrane; P:establishment or maintenance of cell polarity; C:cell-substrate junction; C:catenin complex; F:cadherin binding; P:cell adhesion; P:oocyte localization during germarium-derived egg chamber formation; F:actin binding; C:spot adherens junction
TC001361	0.02643	2	protease m1 zinc metalloprotease	4.58e-78	-
TC001362	2.371	973	aminopeptidase n	0	P:proteolysis; F:metallopeptidase activity; F:hydrolase activity; F:zinc ion binding; F:peptidase activity
TC001363	3.117	155	hedgehog	3.95e-38	C:extracellular region; P:multicellular organismal development; P:cell-cell signaling; P:proteolysis; P:intein-mediated protein splicing; C:plasma membrane; F:peptidase activity
TC001364	3.944	602	hedgehog	0	P:intein-mediated protein splicing; F:peptidase activity; P:embryonic neurocranium morphogenesis; C:plasma membrane; P:neuron fate commitment; P:forebrain development; P:cell-cell signaling; C:extracellular region; P:gliogenesis; P:proteolysis
TC001365	0.6723	75	j domain-containing protein cg6693	2.91e-129	F:heat shock protein binding
TC001366	0.7283	171	mitochondrial ribosomal	0	C:cytoplasmic part; C:intracellular organelle
TC001367	0.1429	39	beta 1-like 2	0	F:catalytic activity
TC001368	0.1406	38	beta 1-like 2	0	F:catalytic activity
TC001369	0.2018	13	probable phospholipase a2	3.26e-93	C:extracellular region; F:calcium ion binding; F:phospholipase A2 activity; P:phospholipid metabolic process; P:lipid catabolic process
TC001370	0.3262	88	acyl-coenzyme a dehydrogenase member 9	0	F:oxidoreductase activity; F:electron carrier activity; F:acyl-CoA dehydrogenase activity; P:metabolic process; F:oxidoreductase activity, acting on the CH-CH group of donors; F:FAD binding; C:mitochondrion; P:oxidation reduction
TC001371	1.365	442	groucho-like protein	0	C:protein complex; P:actin filament organization; P:negative regulation of Wnt receptor signaling pathway; F:hydrolase activity, acting on carbon-nitrogen (but not peptide) bonds, in cyclic amides; F:DNA binding; P:negative regulation of transcription from RNA polymerase II promoter; F:transcription corepressor activity; P:sex determination, primary response to X:A ratio; P:dendrite morphogenesis…
TC001372	1.472	1287	myosin-rhogap myr	0	F:zinc ion binding; C:myosin complex; F:ATP binding; F:protein kinase C activity; F:motor activity; F:protein binding; C:cytoplasmic part; ; F:GTPase activator activity
TC001374	0.2599	30	aquaporin	1.15e-131	C:membrane
TC001375	0.0224	4	10g08	0	-
TC001376	0.009329	3.993	cg11318 cg11318-pa	0	F:transmembrane receptor activity; P:neuropeptide signaling pathway; C:integral to membrane; F:G-protein coupled receptor activity; C:membrane; P:cell surface receptor linked signaling pathway; P:G-protein coupled receptor protein signaling pathway; C:plasma membrane; P:signal transduction; F:receptor activity; F:signal transducer activity
TC001377	0.6541	84	exosome complex exonuclease rrp4	1.85e-144	C:nuclear exosome (RNase complex); F:3'-5'-exoribonuclease activity; C:cytoplasmic exosome (RNase complex); F:RNA binding; P:mRNA processing; C:nuclear lamina
TC001378	0.2331	13	hypothetical protein TcasGA2_TC001378 [Tribolium castaneum]	1.15e-66	-
TC001379	0.1974	21	nucleotide-binding	5.54e-127	F:ATP binding; F:nucleotide binding
TC001380	0.144	16	phosphoglyceromutase	1.92e-149	P:glycolysis; F:phosphoglycerate mutase activity
TC001381	0.00552	1	gpcr class a orphan receptor 1 (agap001862-pa)	0	F:neuropeptide receptor activity
TC001382	0.4487	130	isoform c	0	P:axon guidance; P:female meiosis chromosome segregation; F:microtubule binding; P:negative regulation of axon extension; F:actin filament binding
TC001383	0.2491	56	wd repeat-containing protein slp1	0	P:cyclin catabolic process; P:female meiosis II; C:centrosome; P:phagocytosis, engulfment; C:kinetochore; F:protein binding; P:regulation of proteolysis; C:spindle; P:regulation of exit from mitosis; P:female meiosis I
TC001384	0.4483	163	vacuolar protein sorting vps16	0	C:intracellular membrane-bounded organelle; C:cytoplasmic part
TC001385	0	0	hypothetical protein TcasGA2_TC001385 [Tribolium castaneum]	1.19e-55	-
TC001386	0	0	gag-pol polyprotein	0	F:RNA binding; F:nucleic acid binding; P:proteolysis; P:DNA integration; P:RNA-dependent DNA replication; F:aspartic-type endopeptidase activity; F:RNA-directed DNA polymerase activity; F:DNA binding
TC001387	0.03718	9.999	mariner transposase	0	-
TC001388	0.03251	7	zinc finger protein kiaa0543	0	F:protein dimerization activity
TC001389	0	0	transposable element p transposase (p-element transposase)	1.48e-90	-
TC001390	0	0	reverse	0	F:RNA binding; P:RNA-dependent DNA replication; F:RNA-directed DNA polymerase activity
TC001391	0	0	gag-pol protein	9.2e-56	-
TC001392	2.507	401	ring finger protein	3.78e-175	C:cohesin complex; F:zinc ion binding; C:nucleolus; P:neurogenesis; C:PRC1 complex; F:ligase activity; P:chromatin silencing; P:sister chromatid cohesion; F:protein binding; P:ovarian follicle cell stalk formation; P:sex comb development; P:germarium-derived female germ-line cyst encapsulation
TC001393	0.3882	70	tyrosyl-dna phosphodiesterase	0	P:DNA repair; F:phosphoric diester hydrolase activity; P:central nervous system development; P:establishment or maintenance of epithelial cell apical/basal polarity; C:nucleus
TC001394	0.4704	24	hypothetical protein TcasGA2_TC001394 [Tribolium castaneum]	5.81e-50	-
TC001395	0	0	poc1 centriolar protein homolog b	7.63e-58	P:biological_process; C:cellular_component
TC001396	0	0	hypothetical protein TcasGA2_TC001396 [Tribolium castaneum]	3.19e-32	-
TC001397	0.006235	5.996	115 kda protein in type-1 retrotransposable element r1dm ( 115 kda protein in type i retrotransposable element r1dm) (orf 2)	0	-
TC001398	0	0	reverse transcriptase	4.1e-160	F:hydrolase activity; F:transferase activity
TC001399	0	0	cg6379 cg6379-pa	1.61e-76	-
TC001400	0.2395	13.98	b-cell lymphoma 3-encoded protein (protein bcl-3) isoform 1	2.69e-55	-
TC001401	0.03852	1.999	b-cell lymphoma 3-encoded protein (protein bcl-3) isoform 1	8.57e-62	-
TC001402	0.01633	3	novel protein dna polymerases	0	F:DNA-directed DNA polymerase activity; F:nucleotide binding; F:DNA binding; F:3'-5' exonuclease activity
TC001403	0	0	hypothetical protein TcasGA2_TC001403 [Tribolium castaneum]	1.13e-45	-
TC001404	0.009759	1	hypothetical protein TcasGA2_TC001404 [Tribolium castaneum]	5.1e-127	-
TC001405	0.001591	1	retrotransposon-like family member (retr-1)-like	0	F:DNA binding; F:nucleic acid binding; F:RNA-directed DNA polymerase activity; F:RNA binding; P:DNA integration; F:aspartic-type endopeptidase activity; P:RNA-dependent DNA replication; F:peptidase activity; P:proteolysis
TC001406	0	0	alternative oxidase	1.17e-58	-
TC001407	0	0	huntingtin	4.67e-122	C:soluble fraction; P:pathogenesis; P:monoamine transport; P:intracellular transport; P:cellular metabolic process; F:transcription corepressor activity; P:embryonic development; P:nervous system development; F:serotonin transmembrane transporter activity; C:integral to plasma membrane; P:serotonin transport; C:Golgi apparatus; C:nucleus; P:behavior; P:neurotransmitter uptake; F:microtubule bindi…
TC001408	0	0	protein kinase protein	0	C:cytoplasm; F:non-membrane spanning protein tyrosine kinase activity; P:peptidyl-tyrosine phosphorylation; F:ATP binding; F:SH2 domain binding
TC001409	0.5067	101	camp-dependent protein kinase catalytic	0	P:response to radiation; P:female meiosis chromosome segregation; P:cell cycle arrest; F:protein serine/threonine kinase activity; P:spindle assembly; P:regulation of syncytial blastoderm mitotic cell cycle; P:cellularization; P:embryonic development via the syncytial blastoderm; P:imaginal disc development; P:centrosome separation; P:DNA damage checkpoint; P:regulation of proteolysis; P:mitotic …
TC001410	0	0	cg14446 cg14446- partial	0	-
TC001411	0.01914	6	cg14446 cg14446-pa	0	-
TC001412	0.004589	1	sugar transporter	0	P:transport; F:transporter activity
TC001413	0	0	cg1213 cg1213-pa	0	F:substrate-specific transmembrane transporter activity; C:integral to membrane; C:membrane; P:transmembrane transport; P:transport; F:transporter activity
TC001414	0	0	sugar transporter	0	P:transport; F:transporter activity
TC001415	0.008999	1	hypothetical protein TcasGA2_TC001415 [Tribolium castaneum]	5.44e-128	-
TC001416	0	0	mitochondrial ribosomal protein l16	3.23e-121	C:mitochondrial large ribosomal subunit; F:structural constituent of ribosome; P:translation
TC001417	0	0	ves g 1 allergen	6.49e-159	P:lipid metabolic process; F:catalytic activity; C:extracellular region
TC001418	0.644	93	rab beta subunit	0	F:protein binding; P:visual perception; F:zinc ion binding; P:protein amino acid geranylgeranylation; F:Rab geranylgeranyltransferase activity
TC001419	0.2231	67.99	inhibitor of nuclear factor kappa b kinase beta subunit	0	F:protein serine/threonine kinase activity; F:protein binding; P:regulation of cellular process; P:B cell homeostasis; P:protein amino acid phosphorylation
TC001420	0	0	wd repeat domain 66	0	-
TC001421	0	0	blastopia polyprotein	5.85e-42	F:nucleic acid binding; C:myosin complex; F:motor activity
TC001422	0	0	electron-transferring-flavoprotein dehydrogenase	1.98e-74	-
TC001423	0.01264	1	hypothetical protein TcasGA2_TC001423 [Tribolium castaneum]	1.67e-100	-
TC001424	0.02382	6.992	gag-pol polyprotein	0	F:nucleic acid binding; P:DNA integration; F:zinc ion binding; F:DNA binding
TC001425	0.01178	1.9	formin 3 cg33556-pb	0	F:binding
TC001426	0.005566	2	transposase	0	-
TC001427	0.02648	3	retrotransposon-like family member (retr-1)-like	2.08e-122	-
TC001428	0.3342	73.85	gap-pol poly	0	-
TC001429	0.001873	1	alternative oxidase	0	-
TC001430	0.0605	4.996	inhibitor of nuclear factor kappa b kinase beta subunit	8.71e-106	C:cytosol; F:identical protein binding; F:kinase activity; P:positive regulation of NF-kappaB transcription factor activity
TC001431	0	0	nicotinic acetylcholine receptor alpha 7 subunit	0	F:neurotransmitter receptor activity; C:cell junction; F:acetylcholine binding; C:dendrite; P:jump response; P:visual behavior; P:ion transport; P:regulation of excitatory postsynaptic membrane potential; C:postsynaptic membrane; F:nicotinic acetylcholine-activated cation-selective channel activity; C:nicotinic acetylcholine-gated receptor-channel complex
TC001432	0	0	nicotinic acetylcholine receptor subunit beta1	0	C:postsynaptic membrane; C:cell junction; P:ion transport; C:integral to membrane; F:neurotransmitter receptor activity; F:nicotinic acetylcholine-activated cation-selective channel activity
TC001433	0.4041	274	uncharacterized protein kiaa0528-like protein	0	-
TC001434	0.02056	6	acetyl-coa synthetase	0	F:catalytic activity; P:metabolic process
TC001435	0.1088	4	hypothetical protein TcasGA2_TC001435 [Tribolium castaneum]	1.66e-44	-
TC001436	0	0	ceramide glucosyltransferase	2.68e-39	C:Golgi membrane; C:endoplasmic reticulum membrane; F:ceramide glucosyltransferase activity; P:negative regulation of apoptosis
TC001437	6.118	1119	clathrin coat assembly protein ap-1	0	P:synaptic vesicle coating; C:Golgi apparatus; F:protein binding; C:synaptic vesicle; P:intracellular protein transport; C:cytosol; C:clathrin adaptor complex
TC001438	0.8794	154	adenosylhomocysteinase 3	0	P:one-carbon metabolic process; F:adenosylhomocysteinase activity; F:binding
TC001439	0.7809	131	was protein family homolog 1	0	-
TC001440	0.07558	20	dusky-like cg15013-pa	0	-
TC001441	0.2473	17	dusky-like cg15013-pa	8.21e-89	-
TC001442	0.9342	227	ken and barbie	0	P:imaginal disc-derived female genitalia development; F:zinc ion binding; P:regulation of transcription, DNA-dependent; P:phagocytosis, engulfment; P:female analia development; F:protein binding; P:negative regulation of JAK-STAT cascade; F:transcription factor activity; P:male genitalia development; P:insemination; P:male analia development; P:imaginal disc-derived male genitalia development; C:…
TC001443	0.3709	55	udp-galactose transporter	0	C:membrane
TC001444	3.358	1606	suppressor protein	0	C:microtubule cytoskeleton; P:compound eye morphogenesis; P:tube morphogenesis; P:microtubule-based movement; F:protein binding; C:cytoplasmic part; C:cytoskeletal part
TC001445	0	0	hypothetical protein TcasGA2_TC001445 [Tribolium castaneum]	5.44e-88	-
TC001446	0	0	---NA---		-
TC001447	0	0	hypothetical protein TcasGA2_TC001447 [Tribolium castaneum]	6.37e-20	-
TC001448	0.008144	3	bm trachealess	0	P:maternal behavior; P:regulation of transcription; P:social behavior; C:nucleus; P:locomotory behavior
TC001449	2.017	772	semaphorin- isoform b	0	F:receptor activity; P:multicellular organismal development; P:embryonic development via the syncytial blastoderm; C:membrane
TC001450	1.122	81	cysteine-rich hydrophobic domain 2	1.39e-75	P:biological_process; C:cellular_component
TC001451	1.64	100	short coiled-coil protein	4.16e-72	-
TC001452	0.3204	78	actin-related protein 8	0	F:transcription regulator activity; P:regulation of transcription; C:chromatin remodeling complex; P:chromatin remodeling
TC001453	0	0	neuronal pas domain-containing	2.47e-77	-
TC001454	0	0	hypothetical protein TcasGA2_TC001454 [Tribolium castaneum]	3.24e-174	-
TC001455	0	0	hypothetical protein TcasGA2_TC001455 [Tribolium castaneum]	1.27e-36	-
TC001456	0	0	hypothetical protein TcasGA2_TC001456 [Tribolium castaneum]	1.76e-44	-
TC001457	0	0	hypothetical protein TcasGA2_TC001457 [Tribolium castaneum]	2.48e-69	-
TC001458	0.3564	86	run domain-containing protein 1	0	-
TC001459	0.1673	40	lymphoid specific	0	; P:nucleobase, nucleoside, nucleotide and nucleic acid metabolic process; P:negative regulation of cellular process; F:binding; P:regulation of gene expression, epigenetic
TC001460	0.2019	22	hypothetical protein TcasGA2_TC001460 [Tribolium castaneum]	1.24e-137	-
TC001461	0.8753	204	ligatin	0	F:RNA binding; P:translational initiation; F:translation initiation factor activity
TC001462	3.056	148	adp-ribosylation factor 4	4.85e-57	F:signal transducer activity; P:small GTPase mediated signal transduction; P:protein amino acid ADP-ribosylation; P:neurotransmitter secretion; F:GTPase activity; F:NAD(P)+-protein-arginine ADP-ribosyltransferase activity; P:endosome transport; P:synaptic vesicle endocytosis; P:protein transport; C:Golgi apparatus; F:GTP binding
TC001463	1.073	84	adp-ribosylation factor 4	1.97e-98	F:signal transducer activity; P:small GTPase mediated signal transduction; P:protein amino acid ADP-ribosylation; P:neurotransmitter secretion; F:GTPase activity; F:NAD(P)+-protein-arginine ADP-ribosyltransferase activity; P:endosome transport; P:synaptic vesicle endocytosis; P:protein transport; C:Golgi apparatus; F:GTP binding
TC001464	2.48	977	armadillo repeat protein	0	C:zonula adherens; F:binding; P:learning; C:centrosome; P:morphogenesis of a branching structure; P:regulation of synaptic plasticity; P:cell adhesion
TC001465	1.491	243	ceramide glucosyltransferase	0	C:Golgi membrane; C:endoplasmic reticulum membrane; F:ceramide glucosyltransferase activity; P:negative regulation of apoptosis
TC001466	1.502	491	epidermal growth factor receptor kinase substrate 8	0	-
TC001467	3.37	1775	plasma membrane calcium-transporting atpase 2	0	F:calcium-transporting ATPase activity; C:integral to membrane; P:ATP biosynthetic process; F:ATP binding; P:calcium ion transport
TC001468	0.31	13	plasma membrane calcium isoform i	2.09e-47	F:calcium-transporting ATPase activity; C:integral to membrane; P:ATP biosynthetic process; F:ATP binding; P:calcium ion transport
TC001469	0	0	myosuppressin [Tribolium castaneum]	4.69e-39	-
TC001470	3.525	282	ras-related protein rap-1b precursor	1.8e-89	P:'de novo' pyrimidine base biosynthetic process; F:GTP binding; P:compound eye photoreceptor fate commitment; P:G-protein coupled receptor protein signaling pathway; P:rhabdomere development; C:multivesicular body; C:rough endoplasmic reticulum; P:negative regulation of compound eye retinal cell programmed cell death; P:photoreceptor cell morphogenesis; F:carbamoyl-phosphate synthase (ammonia) a…
TC001471	0	0	hypothetical protein TcasGA2_TC001471 [Tribolium castaneum]	9.68e-45	-
TC001472	0.3224	46	hypothetical protein TcasGA2_TC001472 [Tribolium castaneum]	1.62e-171	-
TC001473	0	0	cg6913	5.71e-87	F:transcription regulator activity; P:regulation of transcription; F:protein binding
TC001474	0.2423	43.9	replication factor c 40kd subunit	0	-
TC001475	0.01927	1	gag-like protein	1.62e-52	-
TC001476	0.034	2.999	gag-like protein	6.73e-105	-
TC001477	0.5074	129	transcription elongation factor b	0	P:cellular process; F:positive transcription elongation factor activity; F:RNA polymerase II transcription elongation factor activity
TC001478	0.5386	34	trafficking protein particle complex 1	1.44e-77	P:ER to Golgi vesicle-mediated transport; C:cis-Golgi network
TC001479	0.08205	11	hypothetical protein TcasGA2_TC001479 [Tribolium castaneum]	9.57e-155	-
TC001480	0.03586	23	novel protein dna polymerases	0	F:DNA-directed DNA polymerase activity; F:nucleotide binding; F:DNA binding; F:3'-5' exonuclease activity
TC001481	0.009842	2	retrotransposon-like family member (retr-1)-like	0	-
TC001482	0.01606	2	tetratricopeptide repeat domain partial	3.22e-146	-
TC001483	0.04356	8.947	gag-like protein	0	-
TC001484	0.03063	2	tyrosine kinase receptor	7.48e-82	-
TC001485	0.8557	136.9	pol-like protein	0	F:nucleic acid binding; F:zinc ion binding; P:transposition
TC001486	0	0	hypothetical protein TcasGA2_TC001486 [Tribolium castaneum]	2.89e-65	-
TC001487	0	0	cg10185 cg10185-pa	2.28e-70	F:ATP binding
TC001488	0.1901	6	hypothetical protein TcasGA2_TC001488 [Tribolium castaneum]	1.2e-34	-
TC001489	0.2001	17.99	hypothetical protein TcasGA2_TC001489 [Tribolium castaneum]	4.86e-82	-
TC001490	0.1393	5	transposable element p transposase	1.32e-38	-
TC001491	0.1341	81	enzymatic polyprotein endonuclease reverse	0	F:RNA binding; F:nucleic acid binding; P:DNA integration; P:RNA-dependent DNA replication; F:RNA-directed DNA polymerase activity; F:DNA binding
TC001492	0.05332	8	cytadhesion	6.23e-161	-
TC001493	2.048	527	piggybac transposase uribo1	0	-
TC001494	0	0	hypothetical protein TcasGA2_TC001494 [Tribolium castaneum]	6.19e-44	-
TC001495	0.01695	4.997	novel protein dna polymerases	0	F:DNA-directed DNA polymerase activity; F:nucleotide binding; F:DNA binding; F:3'-5' exonuclease activity
TC001496	0.0196	1	hypothetical protein TcasGA2_TC001496 [Tribolium castaneum]	7.09e-56	-
TC001497	0	0	histone h3 type 2	2.48e-69	C:nucleosome; F:DNA binding; P:nucleosome assembly; C:nucleus
TC001498	0.00528	1	hypothetical protein TcasGA2_TC001498 [Tribolium castaneum]	0	-
TC001499	0	0	hypothetical protein TcasGA2_TC001499 [Tribolium castaneum]	0	-
TC001500	0	0	gag-like protein	1.72e-168	-
TC001501	0	0	hypothetical protein TcasGA2_TC001501 [Tribolium castaneum]	8.3e-98	-
TC001502	0	0	hypothetical protein TcasGA2_TC001502 [Tribolium castaneum]	0	-
TC001503	0	0	gag-like protein	0	-
TC001504	0.002733	1.988	gag-like protein	0	-
TC001505	0	0	hypothetical protein TcasGA2_TC001505 [Tribolium castaneum]	0	-
TC001506	0	0	gag-like protein	7.44e-154	F:nucleic acid binding; F:zinc ion binding
TC001507	0.004777	1.993	reverse transcriptase	0	F:RNA binding; P:RNA-dependent DNA replication; F:RNA-directed DNA polymerase activity
TC001508	0.01576	7.988	115 kda protein in type-1 retrotransposable element r1dm ( 115 kda protein in type i retrotransposable element r1dm) (orf 2)	0	-
TC001509	0	0	gag-like protein	0	F:nucleic acid binding; F:zinc ion binding
TC001510	0.5744	152	rho gtpase activating protein	0	P:signal transduction; C:intracellular
TC001511	0.485	134	gtp-binding protein parf	0	F:protein binding
TC001512	1.257	481	adam 10	0	P:central nervous system development; F:zinc ion binding; P:glial cell migration; P:border follicle cell migration; F:metalloendopeptidase activity; P:phagocytosis, engulfment; P:regulation of axon extension; P:Notch receptor processing
TC001513	0.02597	3.998	bruno-like rna binding protein	0	F:mRNA binding; P:positive regulation of synaptic transmission, GABAergic; C:nuclear speck; P:mRNA metabolic process; F:nucleotide binding; P:locomotion; P:positive regulation of synaptic transmission, cholinergic
TC001514	0	0	hypothetical protein TcasGA2_TC001514 [Tribolium castaneum]	3.35e-66	-
TC001515	0.05028	2	bruno-like 4 protein	1.2e-47	P:germ cell development; F:translation repressor activity, nucleic acid binding; F:BRE binding; C:cytoplasm; F:nucleotide binding; P:regulation of alternative nuclear mRNA splicing, via spliceosome; C:nucleus; P:embryonic development; F:nucleic acid binding; F:RNA binding; P:mRNA splice site selection; F:mRNA binding; P:mRNA processing
TC001516	0	0	hypothetical protein TcasGA2_TC001516 [Tribolium castaneum]	7.07e-88	-
TC001517	0	0	hypothetical protein TcasGA2_TC001517 [Tribolium castaneum]	1.01e-41	-
TC001518	0	0	hypothetical protein TcasGA2_TC001518 [Tribolium castaneum]	2.22e-49	-
TC001519	0.02267	1	hypothetical protein TcasGA2_TC001519 [Tribolium castaneum]	1.42e-48	-
TC001520	0	0	hypothetical protein TcasGA2_TC001520 [Tribolium castaneum]	3.17e-40	-
TC001521	0.01076	1	bruno-like 4 protein	1.43e-119	F:mRNA binding; P:sperm motility; P:regulation of alternative nuclear mRNA splicing, via spliceosome; F:translation repressor activity, nucleic acid binding; P:spermatogenesis; P:mRNA splice site selection; P:embryonic development; F:nucleotide binding; F:BRE binding; P:germ cell development; C:cytoplasm; C:nucleus
TC001522	0.02253	3	bruno-3 transcript variant 19	1.5e-168	F:mRNA binding; C:protein complex; P:negative regulation of translation; F:protein homodimerization activity; F:nucleotide binding
TC001523	0.1243	15	- -dienoyl-	5.16E-146	C:lipid particle
TC001524	29.73	1504	60s ribosomal protein l30	1.64e-60	C:ribosome; F:structural constituent of ribosome; P:translation
TC001525	0.5264	117	uncharacterized protein c3orf19-like protein	0	-
TC001526	1.224	45	hypothetical protein TcasGA2_TC001526 [Tribolium castaneum]	1.56e-26	-
TC001527	0.4276	115	darkener of apricot cg33553-pg	0	C:chromatin assembly complex; P:nucleosome assembly
TC001528	0.3604	72	serine threonine-protein kinase doa	0	-
TC001529	1.253	201	serine threonine-protein kinase doa	0	P:regulation of alternative nuclear mRNA splicing, via spliceosome; P:sex differentiation; P:central nervous system development; P:chitin-based embryonic cuticle biosynthetic process; P:protein amino acid autophosphorylation; F:protein serine/threonine/tyrosine kinase activity; P:photoreceptor cell maintenance; P:bristle morphogenesis; F:protein serine/threonine kinase activity; P:salivary gland …
TC001530	0	0	hypothetical protein TcasGA2_TC001530 [Tribolium castaneum]	3.96e-14	-
TC001531	0	0	hypothetical protein TcasGA2_TC001531 [Tribolium castaneum]	4.49e-118	-
TC001532	0	0	hypothetical protein TcasGA2_TC001532 [Tribolium castaneum]	1.33e-46	-
TC001533	0	0	cd63 antigen	1.44e-128	F:molecular_function; C:membrane; P:biological_process
TC001534	0	0	hypothetical protein TcasGA2_TC001534 [Tribolium castaneum]	1.84e-88	-
TC001535	0	0	hypothetical protein TcasGA2_TC001535 [Tribolium castaneum]	4.49e-50	-
TC001536	0.03125	1	hypothetical protein TcasGA2_TC001536 [Tribolium castaneum]	9.15e-35	-
TC001537	0	0	hypothetical protein TcasGA2_TC001537 [Tribolium castaneum]	1.2e-87	-
TC001538	0	0	hypothetical protein TcasGA2_TC001538 [Tribolium castaneum]	7.09e-64	-
TC001539	0	0	hypothetical protein TcasGA2_TC001539 [Tribolium castaneum]	6.59e-86	-
TC001540	0	0	hypothetical protein TcasGA2_TC001540 [Tribolium castaneum]	7.53e-58	-
TC001541	0.6796	330	membrane-associated protein	0	P:micropyle formation; P:protein amino acid phosphorylation; P:positive regulation of JUN kinase activity; P:lamellipodium assembly; F:receptor signaling protein serine/threonine kinase activity; P:regulation of cell shape; F:protein binding; P:oocyte growth; P:central nervous system development; P:regulation of transcription from RNA polymerase II promoter; P:dorsal appendage formation; P:chorio…
TC001542	0.02658	1	hypothetical protein TcasGA2_TC001542 [Tribolium castaneum]	1.71e-41	-
TC001543	0.4243	153	adenomatous polyposis coli protein	0	C:intracellular part; P:localization; P:regulation of cellular process; P:nervous system development
TC001544	0.8272	49	lsm1-like protein	3.25e-61	P:vesicle-mediated transport; C:clathrin coat of coated pit; C:clathrin coat of trans-Golgi network vesicle; F:protein binding; C:spliceosomal complex; P:nuclear mRNA splicing, via spliceosome; P:intracellular protein transport; F:structural molecule activity
TC001545	0.02584	2	hypothetical protein TcasGA2_TC001545 [Tribolium castaneum]	1.11e-98	-
TC001546	0.06075	14	cytochrome p450	0	F:metal ion binding
TC001547	0	0	hypothetical protein TcasGA2_TC001547 [Tribolium castaneum]	3.06e-59	-
TC001548	0	0	hypothetical protein TcasGA2_TC001548 [Tribolium castaneum]	5.85e-74	-
TC001549	0.5195	124	discoidin domain receptor cg33531-pa	0	F:ATP binding; F:protein kinase activity; P:cell adhesion; P:protein amino acid phosphorylation; F:protein tyrosine kinase activity
TC001550	0	0	hypothetical protein TcasGA2_TC001550 [Tribolium castaneum]	4.61e-23	-
TC001551	0.01735	7	discoidin domain receptor	0	P:cellular process
TC001552	0	0	hypothetical protein TcasGA2_TC001552 [Tribolium castaneum]	9.67e-37	-
TC001553	0	0	discoidin domain-containing receptor 2	2.2e-119	F:protein tyrosine kinase activity; P:cellular process
TC001554	0.009414	3	discoidin domain-containing receptor 2	0	F:ATP binding; F:protein kinase activity; P:transmembrane receptor protein tyrosine kinase signaling pathway; P:cell adhesion; F:transmembrane receptor protein tyrosine kinase activity; C:membrane; P:protein amino acid phosphorylation; F:protein tyrosine kinase activity; F:receptor activity
TC001555	0.4418	149	cg7879 cg7879-pa	0	F:mRNA binding; P:regulation of alternative nuclear mRNA splicing, via spliceosome; C:nucleus; F:nucleotide binding
TC001556	0.333	200	peroxidasin homolog	0	P:response to oxidative stress; F:oxidoreductase activity; F:iron ion binding; C:extracellular region
TC001557	0.1759	40	hypothetical protein TcasGA2_TC001557 [Tribolium castaneum]	0	-
TC001558	5.523	363	translocase of outer mitochondrial membrane 20 homolog	3.83e-70	F:P-P-bond-hydrolysis-driven protein transmembrane transporter activity; ; C:mitochondrial outer membrane translocase complex; F:unfolded protein binding
TC001559	1.345	228	sprouty-related protein with evh-1 domain	0	P:regulation of signal transduction; P:multicellular organismal development; C:membrane
TC001560	0.5213	188	pr domain containing 5	0	F:nucleic acid binding; F:zinc ion binding; C:intracellular; P:regulation of transcription, DNA-dependent
TC001561	0.1572	21	cytochrome oxidase biogenesis protein (oxa1 mitochondrial)	4.39e-176	C:membrane
TC001562	0	0	amp dependent coa ligase	0	P:metabolic process; F:catalytic activity; F:ligase activity
TC001563	1.382	346	endomembrane protein emp70	0	C:integral to membrane
TC001564	0.004942	1	dipeptidase 1	0	F:exopeptidase activity; P:cellular protein metabolic process
TC001565	0.2999	66	hypothetical protein TcasGA2_TC001565 [Tribolium castaneum]	0	F:nucleic acid binding; F:zinc ion binding; C:intracellular
TC001566	0.2282	52	cleft lip and palate transmembrane protein 1-like protein	0	-
TC001567	1.233	257	zinc finger protein ubi-d4 a	0	F:zinc ion binding; P:regulation of transcription; P:muscle organ development; F:protein binding; F:transcription factor activity; P:dendrite morphogenesis; C:nucleus
TC001568	2.913	296	b-cell translocation gene 3	1.84e-121	F:protein binding; P:response to oxidative stress
TC001569	53.73	5157	PREDICTED: hypothetical protein [Tribolium castaneum]	4.38e-50	-
TC001570	1.542	248	translocation associated membrane protein	2.65e-168	P:phagocytosis, engulfment; C:lipid particle
TC001571	0.9146	191	germ cell-less protein	0	P:pole cell fate determination; P:glutathione biosynthetic process; C:nuclear pore; P:negative regulation of transcription from RNA polymerase III promoter; P:pole cell formation; F:glutamate-cysteine ligase activity; F:protein binding; C:glutamate-cysteine ligase complex
TC001572	0.322	44	short-chain dehydrogenase	3.02e-180	F:binding; F:oxidoreductase activity; P:metabolic process; F:catalytic activity
TC001573	0.5622	158	rna polymerase-associated protein rtf1	0	P:positive regulation of Notch signaling pathway; F:histone methyltransferase activity (H3-K4 specific); P:positive regulation of histone H3-K4 methylation; C:nucleus
TC001574	24.31	1566	cofilin actin-depolymerizing factor homolog (protein d61) (protein twinstar)	1.2e-79	P:cytokinesis, actomyosin contractile ring assembly; P:mushroom body development; F:nucleotide binding; P:axonogenesis; P:mRNA processing; P:leg segmentation; P:female gonad development; P:establishment of ommatidial planar polarity; P:actin filament polymerization; P:establishment of imaginal disc-derived wing hair orientation; C:cytoplasm; F:single-stranded RNA binding; F:actin binding; P:regul…
TC001575	0.2723	63	guanylate cyclase	0	P:cellular process
TC001576	0.02245	2	neurogenic differentiation 1	4.84e-119	P:response to glucose stimulus; P:embryonic organ morphogenesis; P:camera-type eye development; P:anterior/posterior pattern formation; P:nitric oxide mediated signal transduction; P:cell fate commitment; P:endocrine pancreas development; P:regulation of insulin secretion; F:transcription activator activity; F:protein heterodimerization activity; F:RNA polymerase II transcription factor activity;…
TC001577	2.452	424	upf0630 protein kiaa0652-like protein	0	-
TC001578	0	0	hypothetical protein TcasGA2_TC001578 [Tribolium castaneum]	1.08e-106	-
TC001579	0.524	225	discoidin domain receptor cg33531-pa	0	F:receptor signaling protein tyrosine kinase activity; P:cellular process
TC001580	0.9384	226	wd repeat domain 47	0	-
TC001581	1.652	205	PREDICTED: hypothetical protein [Tribolium castaneum]	4.17e-146	-
TC001582	3.947	838	wd repeat-containing protein 47	0	C:heterotrimeric G-protein complex
TC001583	0.04535	3	hypothetical protein TcasGA2_TC001583 [Tribolium castaneum]	1.07e-80	-
TC001584	0.009718	1	isoform b	4.5e-131	-
TC001585	0.005907	2	ankyrin unc44	0	C:ubiquitin ligase complex; P:protein ubiquitination; F:ubiquitin-protein ligase activity; F:protein binding
TC001586	0	0	hypothetical protein TcasGA2_TC001586 [Tribolium castaneum]	6.46e-17	-
TC001587	0.04081	3	hypothetical protein TcasGA2_TC001587 [Tribolium castaneum]	1.01e-84	-
TC001588	0	0	hypothetical protein TcasGA2_TC001588 [Tribolium castaneum]	1.95e-125	-
TC001589	0.007116	1	dna helicase	2.7e-171	F:helicase activity
TC001590	0.005768	1	non-ltr retrotransposon r1bmks orf2 protein	0	-
TC001591	0	0	hypothetical protein TcasGA2_TC001591 [Tribolium castaneum]	0	-
TC001592	0.2273	17	tripeptidyl-peptidase 2	1.23e-96	F:tripeptidyl-peptidase activity; P:protein homooligomerization; P:proteolysis
TC001593	0.03648	5	transcription factor	3.87e-151	F:transcription regulator activity; F:DNA binding; C:nucleus; P:regulation of transcription, DNA-dependent
TC001594	0.8133	307	aspartyl asparaginyl beta-hydroxylase	0	C:endoplasmic reticulum membrane; F:structural constituent of muscle; F:peptide-aspartate beta-dioxygenase activity; P:muscle contraction; F:electron carrier activity; F:calcium ion binding; C:integral to membrane; P:metabolic process
TC001595	0	0	cell division transporter substrate-binding protein	6.72e-22	F:7S RNA binding; F:GTP binding; P:SRP-dependent cotranslational protein targeting to membrane; F:transferase activity; C:signal recognition particle; P:cell division; F:nucleotide binding; F:nucleoside-triphosphatase activity; F:binding; F:heat shock protein binding; F:unfolded protein binding; P:protein folding; F:structural constituent of cuticle; F:metal ion binding; F:zinc ion binding; F:pro…
TC001596	0.009017	2	hypothetical protein TcasGA2_TC001596 [Tribolium castaneum]	0	-
TC001597	0.01341	3.995	hypothetical protein TcasGA2_TC001597 [Tribolium castaneum]	0	-
TC001598	0.07225	7.997	hypothetical protein TcasGA2_TC001598 [Tribolium castaneum]	1.73e-142	-
TC001599	0	0	hypothetical protein TcasGA2_TC001599 [Tribolium castaneum]	9.73e-21	-
TC001600	1.74	158	rab6	2.01e-115	P:germarium-derived egg chamber formation; P:small GTPase mediated signal transduction; C:Golgi membrane; P:compound eye morphogenesis; P:exocytosis; F:sphingomyelin phosphodiesterase activity; P:pole plasm oskar mRNA localization; P:oocyte microtubule cytoskeleton polarization; F:protein binding; F:GTPase activity; P:response to drug; P:protein transport; F:GTP binding
TC001601	0.9197	540	without children cg5965-pa	0	F:binding; P:telomere capping; C:polytene chromosome interband; P:ecdysone biosynthetic process; C:euchromatin; C:polytene chromosome, telomeric region; C:heterochromatin
TC001602	0.7952	130	isoform e	0	P:segmentation; P:positive regulation of cell growth; P:negative regulation of Notch signaling pathway; P:compound eye photoreceptor cell differentiation; P:dorsal appendage formation; P:regulation of transcription, DNA-dependent; P:negative regulation of cell fate specification; P:ovarian follicle cell migration; C:cytoplasm; F:RNA polymerase II transcription factor activity; P:positive regulati…
TC001603	0.1217	3	hypothetical protein TcasGA2_TC001603 [Tribolium castaneum]	1.69e-25	-
TC001604	1.129	567	uncharacterized protein c4orf8	0	-
TC001605	0.03558	1	hypothetical protein TcasGA2_TC001605 [Tribolium castaneum]	2.56e-29	-
TC001606	11.22	1053	isoform a	1.33e-96	-
TC001607	1.591	567	leucine-rich repeats and immunoglobulin-like domains 3	0	C:membrane
TC001608	0	0	hypothetical protein TcasGA2_TC001608 [Tribolium castaneum]	4.75e-92	-
TC001609	4.216	618	isoform c	0	P:locomotor rhythm; P:regulation of transcription, DNA-dependent; P:imaginal disc-derived wing hair organization; F:sequence-specific DNA binding; F:transcription factor activity; F:protein heterodimerization activity; F:protein homodimerization activity; P:bristle morphogenesis; C:nucleus
TC001610	0.05442	4	hypothetical protein TcasGA2_TC001610 [Tribolium castaneum]	1.23e-90	-
TC001611	0.9246	341	sec-23 interacting protein p125	0	F:metal ion binding
TC001612	1.153	178	guanine nucleotide-binding protein g subunit alpha	0	P:ventral cord development; F:signal transducer activity; P:G-protein coupled receptor protein signaling pathway; P:regulation of protein localization; P:establishment of mitotic spindle localization; P:asymmetric neuroblast division; P:establishment of endothelial blood-brain barrier; P:septate junction assembly; C:heterotrimeric G-protein complex; P:cortical actin cytoskeleton organization; C:a…
TC001613	0.0944	18	cln3 battenin	0	P:regulation of transcription from RNA polymerase II promoter; F:cyclin-dependent protein kinase regulator activity; F:RNA polymerase II transcription mediator activity; F:protein binding;
TC001614	0	0	actin-like 6b	2.53e-37	P:primary metabolic process; P:chromatin organization; ; F:protein binding; F:nucleotide binding; C:SWI/SNF complex
TC001615	0.029	4	hypothetical protein TcasGA2_TC001615 [Tribolium castaneum]	6.43e-170	-
TC001616	1.417	283	pdz domain protein	0	F:protein binding
TC001617	0.1354	24	importin 9	0	C:nuclear pore; F:binding; C:cytoplasm; P:protein import into nucleus, docking; P:intracellular protein transport; F:protein transporter activity; C:nucleus
TC001618	1.71	210	enoyl coenzyme a hydratase domain containing 1	1.4e-162	F:enoyl-CoA hydratase activity; P:metabolic process; F:catalytic activity; F:lyase activity
TC001619	0	0	hypothetical protein TcasGA2_TC001619 [Tribolium castaneum]	6.62e-62	-
TC001620	0.9365	132	cg17184 cg17184-pa	0	-
TC001621	1.338	287	splicing factor proline- and glutamine-rich	0	F:mRNA binding; C:cytoskeleton; P:male courtship behavior, veined wing generated song production; P:visual behavior; P:visual perception; P:phototaxis; F:nucleotide binding; P:mRNA export from nucleus; C:cytoplasm; C:nucleus
TC001622	1.055	135	protein memo1	2.91e-174	-
TC001623	0.9438	353	btb poz domain-containing protein 7	0	F:protein binding
TC001624	0.3098	56	actin-like 6b	0	P:chromatin assembly or disassembly; F:protein binding; F:structural constituent of cytoskeleton; C:SWI/SNF complex; P:transcription
TC001625	0.07176	22	hypothetical conserved protein	0	F:molecular_function; C:cellular_component
TC001626	0	0	hypothetical protein TcasGA2_TC001626 [Tribolium castaneum]	3e-54	-
TC001627	0	0	hypothetical protein TcasGA2_TC001627 [Tribolium castaneum]	1.01e-41	-
TC001628	0.03084	2	caveolin 3	1.46e-85	C:membrane raft; P:muscle system process; F:protein binding; P:regulation of heart contraction; P:regulation of molecular function; C:membrane fraction; P:regulation of cytoskeleton organization; P:cellular metabolic process; P:cellular component assembly; C:sarcolemma; P:regulation of cell size; C:protein complex; P:primary metabolic process; P:cell differentiation; P:cellular ion homeostasis; C…
TC001629	0.3257	59	acyl-coa dehydrogenase	0	P:tryptophan metabolic process; P:hydroxylysine catabolic process; P:lysine catabolic process; F:electron carrier activity; C:mitochondrial matrix; F:acyl-CoA dehydrogenase activity; F:FAD binding
TC001630	0.02946	4	steroid dehydrogenase	1.31e-175	F:catalytic activity; P:metabolic process
TC001631	0.2436	73	leucine rich repeat containing 7	0	C:cytoplasm; C:nucleolus; F:protein binding; C:focal adhesion
TC001632	2.425	585	pdz domain protein	0	F:protein binding
TC001633	0.03067	5	zinc finger	0	F:nucleic acid binding; F:zinc ion binding; C:intracellular; C:nucleus
TC001634	0.3743	95	cg3714 cg3714-pa	0	F:nicotinate phosphoribosyltransferase activity; P:hermaphrodite genitalia development; P:nematode larval development; P:response to oxidative stress; P:pyridine nucleotide biosynthetic process; P:embryonic development ending in birth or egg hatching; P:growth; C:cytosol
TC001635	4.842	873	adenylyl cyclase-associated protein	0	P:wing disc dorsal/ventral pattern formation; P:regulation of cell shape; P:actin polymerization or depolymerization; F:actin binding; P:oocyte microtubule cytoskeleton polarization; F:adenylate cyclase binding; P:bristle morphogenesis; P:compound eye development
TC001636	0.01793	6	cg31663 cg31663- partial	0	-
TC001637	0.115	29	protein naked cuticle-like protein	0	C:cytoplasm; P:Wnt receptor signaling pathway, planar cell polarity pathway; P:segment polarity determination; P:neuroblast fate specification; C:membrane; C:nucleus; F:zinc ion binding
TC001638	0.841	76	dual specificity protein	1.62e-117	F:protein tyrosine phosphatase activity; C:nucleoplasm; P:protein amino acid dephosphorylation
TC001639	2.917	599	beta-arrestin 1	0	P:sensory perception; P:negative regulation of Notch signaling pathway; P:behavior
TC001640	1.374	471	isoform c	0	P:apical protein localization; P:establishment or maintenance of neuroblast polarity; C:septate junction; C:subapical complex; P:establishment or maintenance of polarity of follicular epithelium; P:establishment or maintenance of polarity of embryonic epithelium; C:apical cortex; P:zonula adherens assembly; C:apical plasma membrane; C:nuclear envelope; P:establishment of planar polarity
TC001641	0.1283	0.9989	---NA---		-
TC001642	0.06123	30.98	fanconi complementation group d2	0	P:cellular process; P:response to stimulus; C:intracellular organelle
TC001643	1.034	182	thioredoxin domain-containing protein 4	0	P:cell redox homeostasis; C:endoplasmic reticulum
TC001644	0	0	hypothetical protein TcasGA2_TC001644 [Tribolium castaneum]	1.1e-78	-
TC001645	0.08085	9.998	non-ltr retrotransposon r1bmks orf2 protein	1.05e-149	-
TC001646	0.04252	18	reverse transcriptase homolog	0	F:RNA binding; P:RNA-dependent DNA replication; F:RNA-directed DNA polymerase activity
TC001647	0.00924	0.9988	hypothetical protein TcasGA2_TC001647 [Tribolium castaneum]	1.54e-140	F:nucleic acid binding; F:zinc ion binding
TC001648	0.03822	22.96	orf	0	-
TC001649	0.01606	1	hypothetical protein TcasGA2_TC001649 [Tribolium castaneum]	1.08e-80	-
TC001650	0.02141	1	hypothetical protein TcasGA2_TC001650 [Tribolium castaneum]	3.9e-54	-
TC001651	0.0867	29.95	gag-like protein	0	-
TC001652	0.09742	10.99	gag-like protein	4e-142	-
TC001653	0.03799	8	tigger transposable element derived 6-like	0	-
TC001654	0.0373	8	hypothetical protein TcasGA2_TC001654 [Tribolium castaneum]	0	-
TC001655	0.1156	13	endonuclease and reverse transcriptase-like protein	1.08e-147	F:RNA binding; P:RNA-dependent DNA replication; F:RNA-directed DNA polymerase activity; F:endonuclease activity
TC001656	0.5431	98.87	piggybac transposable element derived 1-like	0	-
TC001657	0.2331	15.93	PREDICTED: hypothetical protein [Tribolium castaneum]	1.84e-80	-
TC001658	0.57	170.6	transposable element p transposase (p-element transposase)	0	P:regulation of transcription, DNA-dependent; F:nucleic acid binding; F:sequence-specific DNA binding; F:transcription factor activity
TC001659	0.1779	13	piggybac transposase uribo1	3.13e-94	-
TC001660	0.05212	15.91	transposable element p transposase (p-element transposase)	0	-
TC001661	0.09281	9.992	zinc mym domain containing 1	5.67e-143	C:plastid
TC001662	0.5159	18.96	cg5195 cg5195-pa	3.96e-46	-
TC001663	0.7987	55.94	hypothetical protein TcasGA2_TC001663 [Tribolium castaneum]	8.94e-83	-
TC001664	1.886	780.2	endonuclease-reverse transcriptase	0	-
TC001665	0.2412	17	hypothetical protein TcasGA2_TC001665 [Tribolium castaneum]	4.26e-93	-
TC001666	2.896	139	bet1-like protein	2.87e-33	-
TC001667	2.355	2028	integrin alpha-ps2	0	F:specific transcriptional repressor activity; P:axon guidance; F:cell adhesion molecule binding; P:maintenance of epithelial integrity, open tracheal system; P:regulation of cell shape; P:gut development; P:cell-cell adhesion; C:integral to membrane; P:myofibril assembly; P:neuroblast fate determination; P:maintenance of protein location; P:muscle attachment; F:DNA binding; P:blastoderm segmenta…
TC001668	1.079	386	intermediate filament protein	0	F:phosphoinositide binding; F:signal transducer activity; P:cell communication; F:protein binding
TC001669	0.005669	2	hypothetical protein TcasGA2_TC001669 [Tribolium castaneum]	0	-
TC001670	2.521	291	amyotrophic lateral sclerosis 2 chromosomal region candidate gene 13 protein	2.31e-132	-
TC001671	101.2	5952	ribosomal protein l27e	2.85e-73	C:ribosome; F:structural constituent of ribosome; P:translation
TC001672	0.06977	20	pancreatic lipase	0	F:hydrolase activity; P:lipid metabolic process
TC001673	0.9667	107	e3 ubiquitin-protein ligase march2	1.37e-131	F:zinc ion binding; F:ligase activity
TC001674	5.463	855	parcas cg7761-pa	0	-
TC001675	0.1329	5	hypothetical protein TcasGA2_TC001675 [Tribolium castaneum]	1.11e-24	-
TC001676	6.776	1708	inositol triphosphate 3-kinase c	0	F:inositol trisphosphate 3-kinase activity
TC001677	4.808	1426	ring finger-containing	0	F:metal ion binding; F:zinc ion binding; F:protein binding; C:intracellular; F:ATPase activity; F:ATP binding; F:xenobiotic-transporting ATPase activity; F:hydrolase activity
TC001678	0.4589	82.95	retrotransposable element tf2 155 kda protein type 1-like	0	F:RNA binding; F:nucleic acid binding; P:DNA integration; P:RNA-dependent DNA replication; F:RNA-directed DNA polymerase activity; F:DNA binding
TC001679	0.1283	42	hypothetical protein TcasGA2_TC001679 [Tribolium castaneum]	0	-
TC001680	0.4869	40	pleckstrin homology domain- family a (phosphoinositide binding specific) member 3	4.11e-108	F:phosphatidylinositol binding; C:cell part; F:transferase activity
TC001681	0.2919	26	ga18135- partial	5.41e-78	C:nucleolus; P:cell proliferation
TC001682	1.06	176	pelota	0	P:translation; P:meiotic nuclear envelope disassembly; P:meiotic spindle organization; P:compound eye morphogenesis; P:female germ-line stem cell division; P:spermatocyte division; P:mitosis; P:spindle assembly involved in male meiosis I; P:meiotic G2/MI transition; C:cytoplasm; C:nucleus; P:germ-line stem cell maintenance
TC001683	0.4184	53	protein hira-like protein	5.39e-165	P:chromatin modification; P:gastrulation; P:regulation of transcription from RNA polymerase II promoter; C:nuclear chromatin; F:transcription corepressor activity; F:transcription factor activity; F:chromatin binding
TC001684	0.6445	84.99	gag-pol protein	3.3e-160	; P:primary metabolic process
TC001685	0.0257	5	hypothetical protein TcasGA2_TC001685 [Tribolium castaneum]	0	-
TC001686	0.008566	1	reverse transcriptase and rnase h	3.84e-135	-
TC001687	0	0	cg41538 cg41538-pa	9.8e-34	-
TC001688	0.07008	5	zinc finger protein kiaa0543	4.09e-88	-
TC001689	0.02065	2	reverse transcriptase and rnase h	2.25e-126	F:RNA binding; F:nucleic acid binding; P:DNA integration; P:RNA-dependent DNA replication; F:RNA-directed DNA polymerase activity; F:DNA binding
TC001690	0.07569	3.993	hypothetical protein TcasGA2_TC001690 [Tribolium castaneum]	1.45e-61	-
TC001691	0.04405	10	nucleic-acid-binding protein from transposon x-element	0	-
TC001692	0.388	57.88	pol-like protein	0	F:nucleic acid binding; F:zinc ion binding
TC001693	0.4558	230	disconnected protein	0	P:regulation of transcription; F:malate dehydrogenase activity; P:malate metabolic process; C:nucleus; F:zinc ion binding
TC001694	3.666	550	hypothetical protein TcasGA2_TC001694 [Tribolium castaneum]	2.61e-167	-
TC001695	0.007813	1	hypothetical protein TcasGA2_TC001695 [Tribolium castaneum]	5.92e-135	-
TC001696	0.05256	2	hypothetical protein TcasGA2_TC001696 [Tribolium castaneum]	6.25e-44	-
TC001697	1.109	234	zinc finger protein	0	F:zinc ion binding; F:nucleic acid binding; F:protein binding; C:cytoplasm
TC001698	0.03311	7	prolylcarboxypeptidase	0	P:proteolysis; F:carboxypeptidase activity; F:serine-type peptidase activity
TC001699	1.342	192	synaptic glycoprotein sc2	0	P:lipid metabolic process; C:cytoplasm; C:integral to membrane; F:oxidoreductase activity, acting on the CH-CH group of donors; P:protein modification process
TC001700	0.04696	4	prx- prx- prx-3	2.55e-111	P:negative regulation of oxygen and reactive oxygen species metabolic process; P:response to lipopolysaccharide; P:hydrogen peroxide catabolic process; P:regulation of hydrogen peroxide metabolic process; P:negative regulation of T cell differentiation; P:negative regulation of lipopolysaccharide-mediated signaling pathway; P:respiratory burst involved in inflammatory response; F:thioredoxin pero…
TC001701	0.3323	50	52 kd repressor of inhibitor of protein	0	F:nucleic acid binding; F:kinase activity; F:zinc ion binding; C:intracellular; C:nucleus
TC001702	0.3444	88	patched domain-containing protein 3	0	C:integral to membrane; C:membrane; F:hedgehog receptor activity; P:transport; F:transporter activity
TC001703	0.4476	60	resistance-nodulation-cell division superfamily	2.34e-177	C:membrane
TC001704	0.2094	43	pseudouridylate synthase 10	0	P:tRNA processing; F:isomerase activity
TC001705	8.804	887	isoform c	1.76e-92	F:growth factor activity
TC001706	0	0	tipe homolog 3	0	C:ribosome; F:structural constituent of ribosome; P:translation
TC001707	0	0	sodium auxiliary	2.42e-130	; F:ion channel activity
TC001708	0	0	tipe homolog 4	0	F:calcium ion binding
TC001709	1.144	370	transmembrane protein 63a	0	C:membrane; C:integral to membrane
TC001710	1.322	92	upf0402 protein cg32590	7.35e-85	F:molecular_function; C:cellular_component
TC001711	1.366	737	protein lin-10	0	F:protein binding; C:cytoplasm; C:plasma membrane
TC001712	0.9848	66	transmembrane protein	2.88e-81	C:integral to membrane
TC001713	3.812	300	ras-related protein 2	5.29e-91	F:GTP binding; C:intracellular; P:germ-line stem cell maintenance; P:small GTPase mediated signal transduction; F:GTPase activity
TC001714	0.7491	320	130 kda phosphatidylinositol -biphosphate-dependent arf1 gtpase-activating protein	0	P:regulation of ARF GTPase activity; F:ARF GTPase activator activity; F:zinc ion binding
TC001715	4.954	1056	leucine-rich repeat-containing protein	0	F:protein binding; F:GTP binding; F:transmembrane receptor activity; P:small GTPase mediated signal transduction; P:signal transduction; P:innate immune response; C:intrinsic to membrane; C:intracellular
TC001716	0.06802	3	transposable element tc3 transposase	4.26e-53	-
TC001717	0	0	hypothetical protein TcasGA2_TC001717 [Tribolium castaneum]	1.29e-65	-
TC001718	0.01711	5	organic anion transporter	0	C:integral to membrane; F:sodium-independent organic anion transmembrane transporter activity
TC001719	0	0	hypothetical protein TcasGA2_TC001719 [Tribolium castaneum]	5.52e-78	-
TC001720	0.029	4	rna binding motif protein 24	6.08e-128	C:cytoplasm; F:aminoacyl-tRNA ligase activity; F:RNA binding; F:ATP binding; P:tRNA aminoacylation for protein translation; C:nucleus
TC001721	0.01483	1	kda protein in nof-fb transposable element	7.79e-87	-
TC001722	0.05507	10	nuclear receptor subfamily group member 2	0	P:ventral cord development; F:zinc ion binding; P:R1/R6 cell fate commitment; P:regulation of transcription, DNA-dependent; P:nerve-nerve synaptic transmission; P:R7 cell fate commitment; P:fat body development; F:sequence-specific DNA binding; P:embryonic development via the syncytial blastoderm; P:phototaxis; F:protein binding; F:transcription factor activity; F:steroid hormone receptor activit…
TC001723	0.01977	1	hypothetical protein TcasGA2_TC001723 [Tribolium castaneum]	1.39e-59	-
TC001724	0.05887	21	pigeon protein (linotte protein)	0	P:olfactory learning
TC001725	1.093	429	transportin 1	0	F:protein transporter activity; P:protein import into nucleus, translocation; C:nuclear pore; F:nuclear localization sequence binding; F:protein binding; P:interspecies interaction between organisms; C:cytoplasm; P:protein import into nucleus, docking
TC001726	0.05845	7	short stature homeobox	4.04e-135	F:sequence-specific DNA binding; P:multicellular organismal development; F:transcription factor activity; C:nucleus; P:regulation of transcription, DNA-dependent
TC001727	0.02556	2	hypothetical protein TcasGA2_TC001727 [Tribolium castaneum]	2.33e-99	P:DNA integration; P:DNA recombination; F:DNA binding
TC001728	0.06607	43.96	gag-pol protein	0	F:RNA binding; F:nucleic acid binding; P:proteolysis; P:DNA integration; P:RNA-dependent DNA replication; F:aspartic-type endopeptidase activity; F:RNA-directed DNA polymerase activity; F:DNA binding
TC001729	0.0907	2	---NA---		-
TC001730	0	0	hypothetical protein TcasGA2_TC001730 [Tribolium castaneum]	6.24e-52	-
TC001731	0.2711	164	orf	0	-
TC001732	0.1038	7	transposable element tc3 transposase	8.32e-89	F:transposase activity; P:DNA integration; P:transposition, DNA-mediated; C:nucleus; F:DNA binding
TC001733	1.354	175	cg6443 cg6443-pa	1.34e-134	-
TC001734	0.04759	32.94	reverse ribonuclease integrase	0	-
TC001735	0.01067	6.996	retrotransposon-like family member (retr-1)-like	0	F:DNA binding; F:nucleic acid binding; F:RNA-directed DNA polymerase activity; F:RNA binding; P:DNA integration; F:aspartic-type endopeptidase activity; P:RNA-dependent DNA replication; F:peptidase activity; P:proteolysis
TC001736	1.838	554	heat shock transcription factor	0	P:response to heat; F:DNA binding; C:polytene chromosome; F:transcription activator activity; P:positive regulation of gene-specific transcription from RNA polymerase II promoter; F:specific RNA polymerase II transcription factor activity; C:nucleus
TC001737	0.3108	118	nad dehydrogenase	0	C:cytoplasm; P:glycine catabolic process; F:oxidoreductase activity; F:aminomethyltransferase activity
TC001738	1.978	366	casein kinase	0	P:Wnt receptor signaling pathway; F:protein serine/threonine kinase activity; P:glial cell migration; P:spermatogenesis; F:ATP binding; C:cytoplasm; C:plasma membrane; P:protein amino acid phosphorylation
TC001739	0	0	rna binding region containing protein 1	2.25e-49	-
TC001740	0.004058	1	organic anion transporter	0	C:membrane; P:transport; F:transporter activity; P:organic anion transport; F:organic anion transmembrane transporter activity
TC001741	0.06644	21	defective proventriculus cg5799-pa	0	P:regulation of transcription; P:imaginal disc-derived wing morphogenesis; F:sequence-specific DNA binding; P:midgut development
TC001742	0.01036	3	leucine-rich transmembrane protein	0	F:protein binding; C:integral to membrane
TC001743	13.51	4358	gp150 protein	0	F:protein binding; P:open tracheal system development; P:regulation of biological quality; C:cell-cell adherens junction; P:cell-cell adhesion; P:cell division; P:gonad development; P:cell projection organization; P:morphogenesis of an epithelium; P:ovarian follicle cell development; P:nervous system development; P:anatomical structure formation; P:cell migration
TC001744	1.733	350	nad-dependent methanol dehydrogenase	0	F:metal ion binding; P:oxidation reduction; F:hydroxyacid-oxoacid transhydrogenase activity; C:mitochondrion; P:molecular hydrogen transport
TC001745	0.9631	152	isoform a	0	-
TC001746	1.368	184	phospholipid scramblase 1	2.34e-128	C:cytoplasm; F:aminoacyl-tRNA ligase activity; F:phospholipid scramblase activity; P:synaptic transmission; P:phospholipid scrambling; F:ATP binding; P:tRNA aminoacylation for protein translation
TC001747	0.3524	165	kiaa1033 protein	0	-
TC001748	0.006442	1	gpi ethanolamine phosphate transferase 1	0	F:catalytic activity
TC001749	1.878	1137	phosphatidylinositol glycan anchor class n	0	C:endoplasmic reticulum membrane; F:phosphotransferase activity, for other substituted phosphate groups; P:preassembly of GPI anchor in ER membrane
TC001750	0.2305	183	dicer-1	0	P:segment polarity determination; P:production of siRNA involved in RNA interference; C:RNA-induced silencing complex; P:germ-line stem cell division; P:pole cell formation; F:double-stranded RNA binding; F:ATP binding; P:siRNA loading onto RISC involved in RNA interference; F:bidentate ribonuclease III activity; F:protein binding; F:helicase activity; P:pre-microRNA processing; P:mitotic cell cy…
TC001751	0.03359	7	udp-n-acteylglucosamine pyrophosphorylase	0	P:central nervous system development; P:regulation of tube size, open tracheal system; P:cuticle chitin biosynthetic process; P:dorsal closure; P:embryonic epithelial tube formation; P:axonal fasciculation; F:UDP-N-acetylglucosamine diphosphorylase activity; P:chitin-based embryonic cuticle biosynthetic process; P:extracellular matrix organization
TC001752	1.254	353	na-k-cl cotransporter	0	C:membrane; P:amino acid transport; F:amino acid transmembrane transporter activity
TC001753	0.2456	36	msl2 protein	7.61e-180	F:binding
TC001754	1.558	326	ceramide kinase	0	F:metal ion binding; F:kinase activity; C:cell part
TC001755	3.986	262	ubiquitin-conjugating enzyme e2 n	1.19e-71	P:photoreceptor cell morphogenesis; P:flight behavior; P:jump response; P:modification-dependent protein catabolic process; P:regulation of protein metabolic process; F:ubiquitin-protein ligase activity; P:protein ubiquitination; P:axon target recognition; P:grooming behavior
TC001756	5.207	430	signal sequence receptor beta	1.64e-104	C:integral to membrane; C:endoplasmic reticulum
TC001757	0.7709	83	unc-50-like protein	6.69e-144	-
TC001758	0	0	protein tipe	7.54e-155	C:plasma membrane
TC001759	0.9153	562	cg7397 cg7397-pa	0	F:Rho guanyl-nucleotide exchange factor activity; P:regulation of Rho protein signal transduction; C:intracellular
TC001760	12.46	1428	fibroblast growth	1.47e-131	P:regulation of tube architecture, open tracheal system; F:growth factor activity; P:fibroblast growth factor receptor signaling pathway; P:tracheal outgrowth, open tracheal system; P:epithelial cell migration, open tracheal system; P:cytoneme assembly; F:fibroblast growth factor receptor binding; P:positive chemotaxis; P:filopodium assembly; P:genital disc development; P:terminal branching, open…
TC001761	0.3825	64	ef-hand domain-containing family member a2	0	F:calcium ion binding
TC001762	1.973	244	golgi phosphoprotein 3	4.73e-150	C:Golgi apparatus; C:membrane
TC001763	1.015	362	band -like protein 4a (nbl4 protein)	0	C:cytoskeleton; F:cytoskeletal protein binding
TC001765	4.367	3618	plexin a	0	C:integral to membrane; P:signal transduction; P:multicellular organismal development; F:receptor activity; C:intracellular
TC001766	0.06948	14	aldose 1-epimerase	0	F:carbohydrate binding; P:carbohydrate metabolic process; F:catalytic activity; P:hexose metabolic process; F:isomerase activity
TC001767	0	0	domain-containing protein 4	1.17e-178	-
TC001768	0.4092	23	hypothetical protein TcasGA2_TC001768 [Tribolium castaneum]	1.08e-64	-
TC001769	7.417	1998	fimbrin plastin	0	P:female meiosis chromosome segregation; F:actin binding; F:calcium ion binding
TC001770	0.01299	3	chitinase	0	F:chitinase activity; P:chitin catabolic process; F:cation binding; F:chitin binding; C:extracellular region
TC001771	0.1455	37	hypothetical protein TcasGA2_TC001771 [Tribolium castaneum]	0	-
TC001772	0.6728	64	pleckstrin homology domain-containing family j member 1	6.5e-107	F:protein binding
TC001773	0.7692	146	tetracycline resistance	0	F:sugar transmembrane transporter activity
TC001774	3.214	453	seven in absentia homolog 1	6.23e-176	P:axon guidance; P:male meiosis I; F:zinc ion binding; P:apoptosis; C:synaptic vesicle; F:protein C-terminus binding; P:spermatogenesis; C:early endosome; F:ubiquitin-protein ligase activity; P:post-embryonic development; P:regulation of multicellular organism growth; C:nucleus; P:protein ubiquitination during ubiquitin-dependent protein catabolic process
TC001775	0.03418	9	nuclear factor 1 a-type	0	P:DNA replication; F:transcription factor activity; C:nucleus; P:regulation of transcription, DNA-dependent
TC001776	0.04818	3	hypothetical protein TcasGA2_TC001776 [Tribolium castaneum]	4.54e-71	-
TC001777	0	0	hypothetical protein TcasGA2_TC001777 [Tribolium castaneum]	6.56e-41	-
TC001778	0	0	hypothetical protein TcasGA2_TC001778 [Tribolium castaneum]	2.25e-41	-
TC001779	0.0373	1	hypothetical protein TcasGA2_TC001779 [Tribolium castaneum]	5.38e-27	-
TC001780	0	0	hypothetical protein TcasGA2_TC001780 [Tribolium castaneum]	2.43e-83	-
TC001781	0.03201	2.99	daf-16 foxo germline tumor affecting family member (dct-10)	2.73e-110	-
TC001782	0.02625	3.996	orf	0	-
TC001783	0.01224	1	ef-hand calcium-binding domain-containing protein 1	3.92e-95	-
TC001784	0	0	---NA---		-
TC001785	0	0	transposable element tc3 transposase	2.03e-79	-
TC001786	0.1714	50.33	reverse transcriptase	0	F:nucleotidyltransferase activity
TC001787	0.05742	3.997	hypothetical protein TcasGA2_TC001787 [Tribolium castaneum]	1.43e-88	-
TC001788	0	0	hypothetical protein TcasGA2_TC001788 [Tribolium castaneum]	1.65e-28	-
TC001789	0	0	daf-16 foxo germline tumor affecting family member (dct-10)	3.01e-170	-
TC001790	0	0	retrotransposon partial	0	F:DNA binding; F:nucleic acid binding; F:RNA-directed DNA polymerase activity; F:zinc ion binding; F:RNA binding; P:DNA integration; F:aspartic-type endopeptidase activity; P:RNA-dependent DNA replication; P:proteolysis
TC001791	0	0	hypothetical protein TcasGA2_TC001791 [Tribolium castaneum]	8.63e-155	-
TC001792	0.1924	31.94	l _3-like	0	F:binding
TC001793	0.3601	173.9	hypothetical protein TcasGA2_TC001793 [Tribolium castaneum]	0	-
TC001794	0	0	hypothetical protein TcasGA2_TC001794 [Tribolium castaneum]	1.95e-45	-
TC001795	0.02203	1	hypothetical protein TcasGA2_TC001795 [Tribolium castaneum]	4.51e-58	-
TC001796	0.2678	55.81	gag-pol polyprotein	0	-
TC001797	0.02219	0.9978	hypothetical protein TcasGA2_TC001797 [Tribolium castaneum]	2.74e-55	-
TC001798	0.05938	9.936	gag-pol polyprotein	0	-
TC001799	0	0	hypothetical protein TcasGA2_TC001799 [Tribolium castaneum]	1.08e-48	-
TC001800	0	0	hypothetical protein TcasGA2_TC001800 [Tribolium castaneum]	8.86e-51	-
TC001801	0.01437	1	orf a span 522-1895 first start codon at 663	5.27e-83	-
TC001802	0.0687	3	hypothetical protein TcasGA2_TC001802 [Tribolium castaneum]	8.91e-51	-
TC001803	0.02276	8	cg7627 cg7627-pa	0	F:ATPase activity; F:ATP binding; C:integral to membrane; F:nucleotide binding; F:ATPase activity, coupled to transmembrane movement of substances; F:nucleoside-triphosphatase activity; P:transport
TC001804	0.03859	13	orf	0	-
TC001805	0.01811	6.993	transposable element p transposase (p-element transposase)	0	-
TC001806	0.03281	2	hypothetical protein TcasGA2_TC001806 [Tribolium castaneum]	6.43e-65	-
TC001807	0.03201	13.99	poly	0	-
TC001808	0.05424	29.99	polyprotein	0	F:DNA binding; F:nucleic acid binding; F:RNA-directed DNA polymerase activity; F:zinc ion binding; F:RNA binding; P:DNA integration; F:aspartic-type endopeptidase activity; P:RNA-dependent DNA replication; P:proteolysis
TC001810	0	0	hypothetical protein TcasGA2_TC001810 [Tribolium castaneum]	8.52e-62	-
TC001811	0.002487	1	novel protein dna polymerases	0	F:DNA-directed DNA polymerase activity; F:nucleotide binding; F:DNA binding; F:3'-5' exonuclease activity
TC001812	0.002476	0.9988	hypothetical protein TcasGA2_TC001812 [Tribolium castaneum]	0	-
TC001813	0.1165	48.93	endonuclease and reverse transcriptase-like protein	0	F:RNA binding; P:RNA-dependent DNA replication; F:RNA-directed DNA polymerase activity; F:endonuclease activity
TC001814	0.06336	6	unc93-like protein	2.13e-118	C:plasma membrane
TC001815	0.0669	7	hypothetical protein TcasGA2_TC001815 [Tribolium castaneum]	4.36e-137	-
TC001816	1.138	215	cytochrome oxidase biogenesis protein (oxa1 mitochondrial)	0	C:mitochondrial inner membrane; F:protein transporter activity; C:integral to membrane; P:protein insertion into membrane
TC001817	0.3652	51	aurora kinase a	5.93e-179	F:protein serine/threonine kinase activity; F:ubiquitin protein ligase binding; C:centrosome; P:regulation of protein stability; F:ATP binding; P:spindle organization; P:mitosis; C:spindle; P:phosphoinositide-mediated signaling; C:nucleus; P:protein amino acid phosphorylation
TC001818	0	0	hypothetical protein TcasGA2_TC001818 [Tribolium castaneum]	1.37e-19	-
TC001819	0.2561	32	histidine kinase- dna gyrase b- and hsp90-like domain containing protein	2.73e-161	F:catalytic activity
TC001820	0.05253	1.999	hypothetical protein TcasGA2_TC001820 [Tribolium castaneum]	1.14e-45	-
TC001821	0	0	reverse transcriptase polyprotein	0	F:RNA binding; F:nucleic acid binding; P:DNA integration; P:RNA-dependent DNA replication; F:RNA-directed DNA polymerase activity; F:DNA binding; F:nucleotidyltransferase activity; F:transferase activity
TC001822	0.05907	13	iris	0	-
TC001823	0.0392	4	zinc finger protein kiaa0543	3.88e-111	-
TC001824	0.155	74.98	gag-pol polyprotein	0	F:RNA binding; F:nucleic acid binding; P:proteolysis; P:DNA integration; P:RNA-dependent DNA replication; F:aspartic-type endopeptidase activity; F:RNA-directed DNA polymerase activity; F:DNA binding
TC001825	0	0	alternative oxidase	9.89e-152	-
TC001826	0.0731	11	transposable element p transposase (p-element transposase)	0	-
TC001827	0.02301	2	retroelement pol polyprotein	9e-107	-
TC001828	0.09044	15.99	hypothetical protein TcasGA2_TC001828 [Tribolium castaneum]	0	-
TC001829	0.007948	1	retrotransposon-like family member (retr-1)-like	7.44e-159	-
TC001831	0.06802	7	transposable element tc3 transposase	4.34e-142	-
TC001832	0.0259	3.92	reverse ribonuclease integrase	0	-
TC001833	0.0573	14	pol partial	0	-
TC001834	0.1377	43	reverse ribonuclease integrase	0	F:RNA binding; F:nucleic acid binding; P:proteolysis; P:DNA integration; P:RNA-dependent DNA replication; F:aspartic-type endopeptidase activity; F:RNA-directed DNA polymerase activity; F:DNA binding; F:peptidase activity
TC001835	0.1236	7	retrovirus-related pol polyprotein from transposon tnt 1-94	1.82e-67	F:nucleic acid binding; P:DNA integration; F:zinc ion binding; F:DNA binding
TC001836	0.1471	11	reverse transcriptase	1.36e-95	F:catalytic activity
TC001837	0.01684	0.9978	hypothetical protein TcasGA2_TC001837 [Tribolium castaneum]	6.57e-54	-
TC001838	0.1499	7	gag-pol protein	1.58e-55	-
TC001839	0.009559	1.996	pol-like protein	0	-
TC001840	0.03478	2	hypothetical protein TcasGA2_TC001840 [Tribolium castaneum]	5.64e-61	-
TC001841	0	0	partial	2.45e-56	F:nucleic acid binding; C:intracellular organelle; P:cellular process
TC001842	0	0	zinc finger mym-type protein 1	0	F:protein dimerization activity
TC001843	0.073	8.996	thap domain-containing protein 9	6.99e-162	-
TC001844	0.1101	4	hypothetical protein TcasGA2_TC001844 [Tribolium castaneum]	1.62e-39	-
TC001845	0.06513	12	transposable element p transposase (p-element transposase)	0	-
TC001846	0.006107	2.997	reverse ribonuclease integrase	0	F:RNA binding; F:nucleic acid binding; P:proteolysis; P:DNA integration; P:RNA-dependent DNA replication; F:aspartic-type endopeptidase activity; F:RNA-directed DNA polymerase activity; F:DNA binding
TC001847	0.00237	1	reverse ribonuclease integrase	0	F:nucleic acid binding; ; P:primary metabolic process; F:catalytic activity
TC001848	0.4347	25	hat family dimerisation domain containing expressed	2.89e-65	-
TC001849	0	0	gag-pol polyprotein	7.66e-66	F:nucleic acid binding
TC001850	0	0	misexpression suppressor of	0	F:metal ion binding
TC001851	0.003947	1	protein kinase protein	0	F:kinase activity
TC001852	0.02409	1	reverse transcriptase and rnase h	4.98e-49	-
TC001853	0.07025	10.97	hypothetical protein TcasGA2_TC001853 [Tribolium castaneum]	1.48e-160	C:viral capsid; F:structural molecule activity
TC001854	0	0	hypothetical protein TcasGA2_TC001854 [Tribolium castaneum]	0	-
TC001855	0.005197	1	hypothetical protein TcasGA2_TC001855 [Tribolium castaneum]	0	-
TC001856	0.005608	2.985	protein	0	P:DNA replication; F:DNA-directed DNA polymerase activity; F:nucleotide binding; F:3'-5' exonuclease activity; F:DNA binding; P:transcription termination; F:transcription termination factor activity
TC001857	0	0	hypothetical protein TcasGA2_TC001857 [Tribolium castaneum]	3.01e-132	-
TC001858	0	0	partial	0	F:nucleic acid binding; C:intracellular organelle; P:cellular process
TC001859	0	0	hypothetical protein TcasGA2_TC004337 [Tribolium castaneum]	7.09e-56	-
TC001860	0.01401	1.999	hypothetical protein TcasGA2_TC001860 [Tribolium castaneum]	1.12e-180	-
TC001861	0	0	endonuclease-reverse transcriptase	7.18e-146	-
TC001862	5.986	396	cytochrome c oxidase subunit va	1.95e-82	P:oxidation reduction; F:cytochrome-c oxidase activity
TC001863	0.4626	28	hypothetical protein TcasGA2_TC001863 [Tribolium castaneum]	2.8e-76	-
TC001864	0.2233	101	set domain-containing protein	0	-
TC001865	0.002294	1	cg18265	0	F:zinc ion binding; C:intracellular
TC001866	0	0	isoform e	0	F:cation transmembrane transporter activity; P:cation transport
TC001867	0.2949	63	udp- c:alpha-6-d-mannoside beta- -n-acetylglucosaminyltransferase ii	0	F:alpha-1,6-mannosylglycoprotein 2-beta-N-acetylglucosaminyltransferase activity; C:Golgi stack; P:protein amino acid terminal N-glycosylation; P:oligosaccharide biosynthetic process; C:integral to membrane
TC001868	0	0	hypothetical protein TcasGA2_TC001868 [Tribolium castaneum]	4.31e-21	-
TC001869	0	0	hypothetical protein TcasGA2_TC001869 [Tribolium castaneum]	3.52e-55	-
TC001870	0.06736	3	hypothetical protein TcasGA2_TC001870 [Tribolium castaneum]	9.13e-56	-
TC001871	0.07783	7	hypothetical protein TcasGA2_TC001871 [Tribolium castaneum]	3.34e-107	-
TC001872	2.415	1482	latrophilin-like receptor	0	C:membrane; P:cell surface receptor linked signaling pathway; F:transmembrane receptor activity
TC001873	0.6237	72	integrator complex subunit 12	2.05e-72	F:metal ion binding
TC001874	3.056	1455	tyrosine phosphatase	0	F:cytokine receptor activity; C:membrane
TC001875	0.07907	4	hypothetical protein TcasGA2_TC001875 [Tribolium castaneum]	2.02e-18	-
TC001876	2.486	86	hypothetical protein TcasGA2_TC001876 [Tribolium castaneum]	2.98e-30	-
TC001877	4.732	710	plasminogen activator inhibitor 1 rna-binding protein	1.23e-108	C:RNA-induced silencing complex; P:RNA interference
TC001878	1.135	460	round spermatid basic protein 1-like protein	0	P:regulation of transcription, DNA-dependent; F:sequence-specific DNA binding; F:transcription factor activity
TC001879	0.3146	97	ferm domain containing 4a	0	F:binding; C:cytoplasm; C:cytoskeleton
TC001880	188.6	37800	elongation factor 1-alpha	0	F:translation elongation factor activity; F:GTP binding; C:eukaryotic translation elongation factor 1 complex; C:lipid particle; C:cytosol; P:translational elongation; F:GTPase activity
TC001882	0.0841	4	hypothetical protein TcasGA2_TC001882 [Tribolium castaneum]	2.19e-57	-
TC001883	0	0	hypothetical protein TcasGA2_TC001883 [Tribolium castaneum]	1.28e-33	-
TC001884	0	0	hypothetical protein TcasGA2_TC001884 [Tribolium castaneum]	3.93e-75	-
TC001885	2.525	488	m-phase inducer phosphatase	0	P:protein amino acid dephosphorylation; P:system development; P:gastrulation; P:G2/M transition of mitotic cell cycle; F:protein tyrosine phosphatase activity; P:centriole replication; C:chromosome; C:nucleus
TC001886	2.614	252	phosphatidylethanolamine-binding protein	2.8e-129	-
TC001887	0.0256	14	voltage-gated calcium channel alpha2-delta subunit 1	0	C:membrane
TC001888	1.232	301	dna-binding protein	0	F:specific RNA polymerase II transcription factor activity; P:central nervous system development; P:imaginal disc morphogenesis; F:DNA binding; P:muscle organ development; C:nucleus
TC001889	7.538	4133	cell adhesion molecule	0	P:axon ensheathment; P:central complex development; P:axon extension; C:lateral plasma membrane; P:regulation of tube size, open tracheal system; F:calcium ion binding; P:mushroom body development; P:establishment of endothelial blood-brain barrier; P:septate junction assembly; P:synapse organization; P:nerve maturation; P:neuron cell-cell adhesion; C:pleated septate junction; P:imaginal disc mor…
TC001890	0	0	hypothetical protein TcasGA2_TC001890 [Tribolium castaneum]	9.81e-13	-
TC001891	0.009686	4.963	hypothetical protein TcasGA2_TC001891 [Tribolium castaneum]	0	-
TC001892	0.009666	0.9989	hypothetical protein TcasGA2_TC001892 [Tribolium castaneum]	5.01e-138	F:RNA binding; P:RNA-dependent DNA replication; F:RNA-directed DNA polymerase activity
TC001893	0	0	reverse transcriptase	0	F:RNA binding; P:RNA-dependent DNA replication; F:RNA-directed DNA polymerase activity
TC001894	0	0	gag-like protein	0	-
TC001895	0	0	115 kda protein in type-1 retrotransposable element r1dm ( 115 kda protein in type i retrotransposable element r1dm) (orf 2)	0	-
TC001896	0	0	hypothetical protein TcasGA2_TC001896 [Tribolium castaneum]	0	-
TC001897	0.01004	7.98	hypothetical protein TcasGA2_TC001897 [Tribolium castaneum]	0	-
TC001898	0	0	hypothetical protein TcasGA2_TC001898 [Tribolium castaneum]	0	-
TC001899	0.001676	1.993
TC001900	0	0	gag-like protein	0	-
TC001901	0	0	gag-like protein	0	-
TC001902	0.002505	0.9944	hypothetical protein TcasGA2_TC001902 [Tribolium castaneum]	0	-
TC001903	0.01219	3.937	gag-like protein	0	-
TC001904	0	0	gag-like protein	0	-
TC001905	0	0	gag-like protein	0	-
TC001906	0	0	hypothetical protein TcasGA2_TC001906 [Tribolium castaneum]	2.65e-79	F:zinc ion binding; C:intracellular
TC001907	1.834	636	rho gtpase-activating protein 26	0	F:GTPase activator activity; P:cellular process; C:intracellular
TC001909	0.2359	36	hypothetical protein TcasGA2_TC001909 [Tribolium castaneum]	0	C:viral capsid; F:structural molecule activity
TC001910	0.007193	5.971	dna pol b2 domain-containing protein	0	P:DNA replication; F:DNA-directed DNA polymerase activity; F:nucleotide binding; F:3'-5' exonuclease activity; F:DNA binding; P:transcription termination; F:transcription termination factor activity
TC001911	0	0	partial	0	F:nucleic acid binding; C:intracellular organelle; P:cellular process
TC001912	0	0	blastopia polyprotein	8.53e-49	-
TC001913	0	0	seminal fluid protein hacp059	8.3e-81	F:serine-type endopeptidase inhibitor activity
TC001914	0	0	hypothetical protein TcasGA2_TC001914 [Tribolium castaneum]	1.21e-18	-
TC001915	0	0	transposable element tc3 transposase	7.63e-97	-
TC001916	0.9932	207	cytochrome p450 306a1	0	F:metal ion binding; P:oxidation reduction; F:heme binding; F:oxidoreductase activity; F:electron carrier activity; F:iron ion binding; F:monooxygenase activity; F:ecdysteroid 25-hydroxylase activity; P:oogenesis; P:ecdysone biosynthetic process; P:embryonic development via the syncytial blastoderm
TC001918	0.07957	15	cg6294 cg6294-pa	0	-
TC001919	0.04672	2	kda basic	1.13e-53	F:hydrolase activity
TC001920	0.8182	277	phospholipase a-2-activating protein	0	F:phospholipase A2 activator activity; F:protein binding; P:inflammatory response; F:binding
TC001921	1.034	161	l mbt-like 3	0	-
TC001922	0.9037	236	l mbt-like 3	0	C:intracellular membrane-bounded organelle
TC001923	0.2891	24	general transcription factor iih subunit 2	4.4e-105	P:DNA repair; F:zinc ion binding; P:transcription initiation from RNA polymerase II promoter; P:regulation of transcription; F:general RNA polymerase II transcription factor activity; C:holo TFIIH complex
TC001924	0.03352	2	transposable element tc3 transposase	5.33e-72	-
TC001925	0.05354	5	transcription factor adf-1	4.5e-121	F:DNA binding
TC001926	0	0	hypothetical protein TcasGA2_TC001926 [Tribolium castaneum]	1.05e-82	-
TC001927	0.009958	5.967	hypothetical protein TcasGA2_TC001927 [Tribolium castaneum]	0	-
TC001928	0.006677	2.991	hypothetical protein TcasGA2_TC001928 [Tribolium castaneum]	0	-
TC001929	0	0	hypothetical protein TcasGA2_TC001929 [Tribolium castaneum]	1.57e-126	-
TC001930	0	0	hypothetical protein TcasGA2_TC001930 [Tribolium castaneum]	1.54e-97	-
TC001931	0.01512	1	hypothetical protein TcasGA2_TC001931 [Tribolium castaneum]	1.95e-74	-
TC001932	0	0	hypothetical protein TcasGA2_TC001932 [Tribolium castaneum]	2.97e-70	-
TC001933	0	0	hypothetical protein TcasGA2_TC001933 [Tribolium castaneum]	0	-
TC001934	0.01061	2	cationic amino acid transporter	0	C:membrane; F:cationic amino acid transmembrane transporter activity; P:amino acid transport; P:growth; P:lipid metabolic process
TC001935	0.01985	2	isoform c	1.34e-116	C:membrane; F:cationic amino acid transmembrane transporter activity; F:amino acid transmembrane transporter activity; P:transport
TC001936	0.008472	2	isoform c	0	F:cationic amino acid transmembrane transporter activity; F:amino acid transmembrane transporter activity
TC001937	0	0	polycystic kidney disease protein 1-like 2-like	0	P:neuropeptide signaling pathway; F:calcium ion binding; C:integral to membrane; C:membrane
TC001938	0	0	polycystin 1	0	P:neuropeptide signaling pathway; F:binding; C:integral to membrane; C:membrane; F:protein binding; P:JAK-STAT cascade; P:calcium ion transport; C:cilium; P:detection of mechanical stimulus; P:cartilage condensation; C:nucleus; P:heart development; P:in utero embryonic development; C:plasma membrane; P:blood vessel development; P:cell cycle arrest; F:calcium ion binding; P:cell proliferation; F:d…
TC001939	0.1668	52.85	endonuclease reverse transcriptase	0	F:RNA binding; P:RNA-dependent DNA replication; F:RNA-directed DNA polymerase activity
TC001940	0	0	hypothetical protein TcasGA2_TC001940 [Tribolium castaneum]	1.41e-128	-
TC001941	0.8983	355	cationic amino acid transporter	0	C:membrane; P:amino acid transport; F:amino acid transmembrane transporter activity
TC001942	2.765	367	dynactin subunit	1.26e-167	C:microtubule associated complex; P:centrosome localization; P:mitotic spindle organization; C:mitochondrion
TC001943	1.413	190	#NAME?	7.57e-176	P:attachment of spindle microtubules to kinetochore; P:cytokinesis; F:protein serine/threonine kinase activity; C:midbody; P:histone phosphorylation; P:mitotic chromosome condensation; P:mitotic spindle organization; C:kinetochore; F:nucleotide binding; C:spindle midzone
TC001944	3.289	778	protein-l-isoaspartate (d-aspartate) o-methyltransferase domain containing 1	0	F:methyltransferase activity
TC001945	4.008	227	nadh: oxidoreductase subunit	4.49e-66	P:mitochondrial electron transport, NADH to ubiquinone; F:NADH dehydrogenase (ubiquinone) activity; C:mitochondrial respiratory chain complex I
TC001946	0.2612	34	clip-domain serine protease subfamily c (agap000573-pa)	7.62e-178	P:proteolysis; F:serine-type endopeptidase activity; F:serine-type peptidase activity; F:hydrolase activity; F:catalytic activity; F:peptidase activity; C:integral to membrane; P:G-protein coupled receptor protein signaling pathway
TC001947	3.678	1040	cytochrome p450 cyp18a1	0	C:membrane; P:steroid biosynthetic process; F:oxidoreductase activity; F:iron ion binding; F:electron carrier activity
TC001948	0.0135	0.998	transposable element tc3 transposase	4.61e-93	-
TC001949	0	0	cg12340 cg12340-pa	8.21e-60	P:DNA integration; P:DNA recombination; F:DNA binding; F:zinc ion binding; C:nucleus
TC001950	0.01402	1.995	cathepsin l-like proteinase	0	P:proteolysis; F:cysteine-type endopeptidase activity
TC001951	0.09631	1.999	cell division transporter substrate-binding protein	1.21e-18	F:7S RNA binding; F:GTP binding; P:SRP-dependent cotranslational protein targeting to membrane; F:transferase activity; C:signal recognition particle; P:cell division; F:nucleotide binding; F:nucleoside-triphosphatase activity; F:binding; F:heat shock protein binding
TC001952	0.006782	1	hypothetical protein TcasGA2_TC001952 [Tribolium castaneum]	0	-
TC001953	0.01968	2	retrotransposon-like family member (retr-1)-like	7.01e-113	-
TC001954	0	0	beat-vi cg14064-pa	0	F:DNA-directed DNA polymerase activity; F:nucleotide binding; F:DNA binding; F:3'-5' exonuclease activity
TC001955	0	0	hypothetical protein TcasGA2_TC001955 [Tribolium castaneum]	5.13e-38	-
TC001956	0	0	hypothetical protein TcasGA2_TC001956 [Tribolium castaneum]	2.47e-40	-
TC001957	0	0	beaten path iia	1.45e-144	-
TC001958	0	0	beaten path iia	2.86e-164	-
TC001959	0	0	PREDICTED: hypothetical protein [Tribolium castaneum]	1.29e-17	-
TC001960	0.3385	60	basic leucine zipper nuclear factor	0	-
TC001961	0	0	telomere-associated protein rif1	1.08e-72	F:binding
TC001962	0	0	hypothetical protein TcasGA2_TC001962 [Tribolium castaneum]	1.28e-57	-
TC001963	0	0	hypothetical protein TcasGA2_TC001963 [Tribolium castaneum]	8e-60	-
TC001964	1.118	204	cdc14 cell division cycle 14 homolog a ( cerevisiae)	0	P:cell proliferation; F:phosphoprotein phosphatase activity; F:protein binding; C:nucleus
TC001965	0.3513	175	vwfa and cache domain-containing protein 1	0	C:membrane; F:calcium ion binding; P:calcium ion transport; C:integral to membrane; P:ion transport; P:proteolysis; F:cysteine-type endopeptidase activity
TC001966	0	0	isoform b	2.77e-85	F:calcium ion binding
TC001967	0	0
TC001968	0	0	xanthine dehydrogenase oxidase	8.38e-33	F:metal ion binding; F:catalytic activity; F:iron-sulfur cluster binding
TC001969	0.2418	15.99	hydroxyproline-rich glycoprotein	3.55e-84	F:chitin binding; P:chitin metabolic process; C:extracellular region; F:zinc ion binding; C:plastid; C:cell wall; P:cellular cell wall organization
TC001970	0.7113	179	exonuclease 1	0	F:nuclease activity
TC001971	0.1899	11	hypothetical protein TcasGA2_TC001971 [Tribolium castaneum]	1.87e-56	-
TC001972	0.03586	2	hypothetical protein TcasGA2_TC001972 [Tribolium castaneum]	5.91e-71	-
TC001973	0.01464	1	hypothetical protein TcasGA2_TC001973 [Tribolium castaneum]	3.35e-90	-
TC001974	0	0	hypothetical protein TcasGA2_TC001974 [Tribolium castaneum]	1.92e-45	-
TC001975	0.141	35	tartan	0	F:protein binding; F:hydrolase activity; F:phosphoprotein phosphatase activity
TC001976	12.59	4024	leucine-rich transmembrane protein	0	C:integral to membrane; F:protein binding
TC001977	0.005489	3	aldehyde oxidase	0	F:binding
TC001978	0.009163	5	aldehyde oxidase	0	F:binding
TC001979	3.053	466	wnt inhibitory factor 1	0	P:smoothened signaling pathway; P:Wnt receptor signaling pathway; F:protein binding; F:protein tyrosine kinase activity; P:protein stabilization; C:proteinaceous extracellular matrix
TC001980	2.29	102	lipophorin receptor	5.75e-42	-
TC001981	4.043	1470	lipophorin receptor	0	F:receptor activity; F:calcium ion binding; C:membrane
TC001982	18.74	2504	cyclin g	4.69e-178	-
TC001983	2.363	330	zinc finger	0	F:metal ion binding
TC001984	0	0	mariner transposase	3.08e-113	-
TC001985	0.0157	4.995	piggybac transposable element derived 1-like	0	-
TC001986	0.1067	6	hypothetical protein TcasGA2_TC001986 [Tribolium castaneum]	1.23e-68	-
TC001987	0.05693	4.997	hypothetical protein TcasGA2_TC001987 [Tribolium castaneum]	7.89e-82	-
TC001988	0.01162	2.999	kda protein in nof-fb transposable element	0	-
TC001989	0.0136	1	hypothetical protein TcasGA2_TC001989 [Tribolium castaneum]	2.23e-92	-
TC001990	0.01237	4.997	gag-pol protein	0	F:RNA binding; F:nucleic acid binding; P:proteolysis; P:DNA integration; P:RNA-dependent DNA replication; F:aspartic-type endopeptidase activity; F:RNA-directed DNA polymerase activity; F:DNA binding
TC001991	0	0	endonuclease-reverse transcriptase	0	-
TC001992	0	0	hypothetical protein TcasGA2_TC001992 [Tribolium castaneum]	2.43e-19	-
TC001993	0	0	uncharacterized 50 kda protein in type i retrotransposable element r1dm	3.35e-146	F:RNA binding; F:nucleic acid binding; P:RNA-dependent DNA replication; F:ribonuclease H activity; F:zinc ion binding; F:RNA-directed DNA polymerase activity
TC001994	0.01686	1.998	hypothetical protein TcasGA2_TC001994 [Tribolium castaneum]	1.31e-146	-
TC001995	0.3603	31	endonuclease reverse transcriptase	1.71e-94	-
TC001997	0.6471	54	dna helicase	5.46e-103	F:helicase activity; F:ATP binding; F:hydrolase activity; F:nucleotide binding; F:nucleoside-triphosphatase activity
TC001998	0.1523	49	hypothetical protein TcasGA2_TC001998 [Tribolium castaneum]	0	-
TC001999	4.143	335	hsc70 hsp90-organizing protein hop	6.45e-103	P:protein amino acid phosphorylation; P:response to stress; F:protein tyrosine kinase activity; F:ATP binding
TC002000	0.384	57.95	activating transcription factor 7-interacting protein 1	1.77e-155	F:molecular_function; P:transcription; P:biological_process; C:cellular_component; C:nucleus
TC002001	0.01788	3	thap domain-containing protein 9	0	-
TC002002	0.136	17	activating transcription factor 7-interacting protein 1	2.94e-139	-
TC002003	2.173	342	cactus	0	P:system development; P:transport; F:protein binding; P:antifungal humoral response; P:cellular component organization; P:regulation of cellular process; P:oogenesis
TC002004	0.1254	16	low molecular weight protein-tyrosine-phosphatase	4.05e-160	F:protein tyrosine phosphatase activity
TC002005	0.7909	145	translational activator gcn1	0	F:binding
TC002006	0.4871	147	translational activator gcn1	0	F:binding
TC002007	0	0	cytadhesion	3.26e-180	-
TC002008	0	0	pol protein	0	F:RNA-directed DNA polymerase activity; F:DNA binding; P:RNA-dependent DNA replication; F:RNA binding; F:aspartic-type endopeptidase activity; P:proteolysis; P:DNA integration
TC002009	0	0	orf b (bases 1850-5560) first start codon at 2306	0	F:RNA binding; F:nucleic acid binding; P:DNA integration; P:RNA-dependent DNA replication; F:RNA-directed DNA polymerase activity; F:DNA binding; P:proteolysis; F:aspartic-type endopeptidase activity
TC002010	0.05206	7	endonuclease reverse transcriptase	0	F:RNA binding; P:RNA-dependent DNA replication; F:RNA-directed DNA polymerase activity
TC002011	0	0	hypothetical protein TcasGA2_TC016020 [Tribolium castaneum]	9.59e-61	-
TC002012	0	0	hypothetical protein TcasGA2_TC002012 [Tribolium castaneum]	1.73e-25	-
TC002013	0	0	hypothetical protein TcasGA2_TC002013 [Tribolium castaneum]	4.2e-40	-
TC002014	0	0	115 kda protein in type-1 retrotransposable element r1dm ( 115 kda protein in type i retrotransposable element r1dm) (orf 2)	7.93e-92	-
TC002015	0.003578	1.97	hypothetical protein TcasGA2_TC002015 [Tribolium castaneum]	0	-
TC002016	0.001821	0.9951	hypothetical protein TcasGA2_TC002016 [Tribolium castaneum]	0	-
TC002017	0.04005	4	hypothetical protein TcasGA2_TC002017 [Tribolium castaneum]	2.76e-130	-
TC002018	0	0	hypothetical protein TcasGA2_TC002018 [Tribolium castaneum]	3.12e-99	-
TC002019	0.05432	1.997	cg5195 cg5195-pa	3.96e-46	-
TC002020	0	0	hypothetical protein TcasGA2_TC002020 [Tribolium castaneum]	0	-
TC002021	0	0	hypothetical protein TcasGA2_TC002021 [Tribolium castaneum]	5.14e-116	-
TC002022	0	0	hypothetical protein TcasGA2_TC002022 [Tribolium castaneum]	6.22e-85	-
TC002023	0.03571	5.991	zinc mym domain containing 1	0	-
TC002024	0.07227	2	hypothetical protein TcasGA2_TC002024 [Tribolium castaneum]	2.56e-29	-
TC002025	0.03452	3	endonuclease and reverse transcriptase-like protein	3.91e-102	-
TC002026	0	0	hypothetical protein TcasGA2_TC002026 [Tribolium castaneum]	1.64e-68	-
TC002027	0	0	udp-glucuronosyltransferase 2b22	7.97e-78	F:RNA binding; P:RNA-dependent DNA replication; F:RNA-directed DNA polymerase activity
TC002028	0.03127	2.988	hypothetical protein TcasGA2_TC002028 [Tribolium castaneum]	2.66e-116	-
TC002029	0.1213	17.94	reverse transcriptase	0	F:RNA-directed DNA polymerase activity
TC002030	0	0	pol-like protein	2.96e-129	-
TC002031	0.003099	0.997	reverse transcriptase	0	F:RNA binding; P:RNA-dependent DNA replication; F:RNA-directed DNA polymerase activity
TC002032	0.00593	1	conserved plasmodium protein	0	F:methyltransferase activity; F:transferase activity; F:zinc ion binding; F:protein binding; C:nucleus
TC002033	0.003402	0.9901	reverse transcriptase	0	F:RNA binding; P:RNA-dependent DNA replication; F:RNA-directed DNA polymerase activity
TC002034	0.01669	1.999	atp-dependent zn protease	2.27e-162	F:ATP binding; F:nucleotide binding; F:nucleoside-triphosphatase activity; F:peptidase activity
TC002035	0.1547	20	armadillo repeat-containing protein 4	1.06e-155	F:binding
TC002036	0	0	cell division transporter substrate-binding protein	2.41e-32	F:protein binding; P:cellular process
TC002037	0.1072	8.994	hypothetical protein TcasGA2_TC002037 [Tribolium castaneum]	5.56e-95	-
TC002038	0.6992	39	hypothetical protein TcasGA2_TC002038 [Tribolium castaneum]	7.02e-56	-
TC002039	0	0	endonuclease and reverse transcriptase-like protein	2.49e-138	F:RNA binding; P:RNA-dependent DNA replication; F:endonuclease activity; F:RNA-directed DNA polymerase activity
TC002040	0	0	poly	1.61e-100	-
TC002041	0	0	bel12_ag transposon polyprotein	1.54e-97	F:binding
TC002042	0	0	partial	7.41e-179	F:nucleic acid binding; C:intracellular organelle; P:cellular process
TC002043	0.1352	12.98	tyrosine recombinase	4.75e-113	P:DNA metabolic process
TC002044	0.06318	15	transposable element p transposase (p-element transposase)	0	-
TC002045	0	0	hypothetical protein TcasGA2_TC002045 [Tribolium castaneum]	1.42e-87	-
TC002046	0.03812	3	retrotransposon-like family member (retr-1)-like	1.26e-100	-
TC002047	0.04071	2.993	hypothetical protein TcasGA2_TC002047 [Tribolium castaneum]	1.9e-83	-
TC002048	0.03185	2.988	thap domain-containing protein 9	8.6e-112	-
TC002052	0	0	odorant receptor 139	0	-
TC002053	0	0	odorant receptor 138	0	-
TC002054	0.2997	46	translation initiation factor eif-2b	0	C:eukaryotic translation initiation factor 2B complex; P:cellular biosynthetic process; F:translation initiation factor activity
TC002055	0.1455	30	meiosis-specific nuclear structural 1	0	C:intermediate filament; C:nuclear envelope; P:meiosis; C:nucleus
TC002056	0.2635	58	glucosyl glucuronosyl transferases	0	F:transferase activity; P:metabolic process; F:transferase activity, transferring hexosyl groups; F:transferase activity, transferring glycosyl groups
TC002057	2.372	563	glutamate dehydrogenase	0	F:glutamate dehydrogenase activity; P:pupal chitin-based cuticle development; P:glutamate catabolic process to 2-oxoglutarate; C:glycerol-3-phosphate dehydrogenase complex; P:flight behavior; F:glutamate dehydrogenase [NAD(P)+] activity; P:triglyceride metabolic process; P:glycerophosphate shuttle; F:glucose dehydrogenase activity; F:NAD or NADH binding; P:glycerol-3-phosphate catabolic process; …
TC002058	0.004145	2	glutamate dehydrogenase	0	P:flight behavior; F:glutamate dehydrogenase [NAD(P)+] activity; P:triglyceride metabolic process; F:oxidoreductase activity, acting on CH-OH group of donors; P:alcohol metabolic process; P:sperm storage; C:lipid particle
TC002059	0.709	42	rna-binding protein 11 (rna-binding motif protein 11) isoform 1	1.72e-62	F:binding
TC002060	0.8654	232	isoform a	0	F:molecular_function; C:cellular_component
TC002061	0.1641	21	serine protease	3.12e-160	F:hydrolase activity
TC002062	0	0	hypothetical protein TcasGA2_TC002062 [Tribolium castaneum]	9.5e-61	-
TC002063	0	0	collagen type xi alpha 2	3.73e-157	F:extracellular matrix structural constituent; P:cell adhesion; C:collagen; F:structural molecule activity
TC002064	0	0
TC002065	0.8548	588	sec16 homolog a	0	F:inositol-polyphosphate 5-phosphatase activity
TC002066	0	0	hypothetical protein TcasGA2_TC002066 [Tribolium castaneum]	4.99e-25	-
TC002067	0	0	morn repeat-containing protein 5	7.33e-77	F:molecular_function; P:biological_process
TC002068	0.4869	88	class a rhodopsin-like g-protein coupled receptor	0	F:signal transducer activity
TC002069	0.04464	16	transferrin	0	P:cellular iron ion homeostasis; F:ferric iron binding; C:extracellular region; P:iron ion transport
TC002070	0.2499	71	son protein	0	F:nucleic acid binding; F:protein binding
TC002071	0.2733	108	dna mismatch repair protein msh2	0	F:oxidized purine DNA binding; P:negative regulation of DNA recombination; P:response to X-ray; F:MutLalpha complex binding; F:protein C-terminus binding; F:four-way junction DNA binding; P:spermatogenesis; P:B cell differentiation; C:MutSbeta complex; P:male gonad development; F:ADP binding; F:dinucleotide repeat insertion binding; F:single-stranded DNA binding; F:single guanine insertion bindin…
TC002072	1.388	380	rna polymerase ii elongation factor ell	0	C:nucleoplasm; P:RNA elongation from RNA polymerase II promoter; F:protein binding; F:positive transcription elongation factor activity
TC002073	0.4169	42	heat shock protein 70 -interacting	7.32e-123	F:binding; P:response to stress
[truncated: 14,530 more rows]

## Sheet: Sheet2
DOWN in DFB
Gene ID	DFB	Ctrl	Blast hit	E-value	GO
TC009100	0	38	hypothetical protein TcasGA2_TC009100 [Tribolium castaneum]	3.70162e-169	-
TC009099	0	71.48	hypothetical protein TcasGA2_TC009099 [Tribolium castaneum]	3.79706e-41	-
TC009096	5	205	iq calmodulin-binding motif domain-containing protein	1.23439e-60	-
TC001375	1	28	10g08
TC015796	1	28	optomotor-blind protein	3.78285e-148	P:regulation of transcription, DNA-dependent; F:transcription factor activity; C:nucleus; C:transcription factor complex; P:regulation of transcription
TC005454	1	28	hypothetical protein TcasGA2_TC005454 [Tribolium castaneum]	4.06442e-85	-
TC005617	1	28	dna mismatch repair protein	0	F:ATP binding; F:mismatched DNA binding; P:mismatch repair; C:nucleus
TC004667	1	29	leucine-rich repeat-containing protein 68	0	F:protein binding
TC003429	2	60	protein spitz
TC013484	1	34	sugar transporter	0	C:integral to membrane; F:receptor activity; P:transport; F:monosaccharide transmembrane transporter activity; P:signal transduction; P:monosaccharide transport
TC002732	1	35	rho gtpase activating protein 1	0	F:SH3/SH2 adaptor activity; P:Rho protein signal transduction; C:plasma membrane; P:regulation of GTPase activity; C:ruffle; C:intracellular membrane-bounded organelle; F:Rac GTPase activator activity; P:signal transduction
TC000428	1	36	hypothetical protein TcasGA2_TC000428 [Tribolium castaneum]
TC011468	1	41	mortality factor 4 like 1	4.40808e-166	P:regulation of cell growth; C:chromatin remodeling complex; F:protein binding; P:cell proliferation; P:transcription; F:chromatin binding; P:chromatin remodeling; P:response to DNA damage stimulus; C:chromatin
UP in DFB
TC003898	53	2	yellow-h cg1629-pa	0	-
TC003275	14	1	peritrophic matrix protein 2-b	2.08863e-94	F:chitin binding; P:chitin metabolic process; C:extracellular region
TC006639	9	1	hypothetical protein TcasGA2_TC006639 [Tribolium castaneum]	1.40584e-35	-
TC011616	26	3	inwardly rectifying k+	0	F:ion channel activity; F:voltage-gated ion channel activity; C:integral to membrane; F:inward rectifier potassium channel activity; C:membrane; P:potassium ion transport; F:potassium ion binding; P:ion transport; P:transport
TC009198	8	1	l-asparaginase i	0	P:cellular amino acid metabolic process; F:asparaginase activity
TC008028	49	7	tryptophan oxygenase	0	P:glucose metabolic process; P:posterior head segmentation; P:regulation of transcription from RNA polymerase II promoter; P:anterior/posterior axis specification, embryo; P:salivary gland cell autophagic cell death; P:genital disc anterior/posterior pattern formation; P:regulation of axonogenesis; P:tryptophan catabolic process to kynurenine; P:phagocytosis, engulfment; P:negative regulation of …
TC013127	7	1	cuticular protein 47ef cg13214-pa	5.7913e-48	F:structural constituent of chitin-based cuticle	-
TC010790	22	4	---NA---		-
TC013988	3566	759	adult cuticular protein	3.42562e-42	F:structural constituent of cuticle	-
TC013811	9	2	cuticular protein 62bc cg1919-pa	3.51255e-55	F:structural constituent of cuticle	-
TC002444	11	3	long form	0	F:structural constituent of muscle; P:myofibril assembly; C:striated muscle thick filament; P:mesoderm development; F:motor activity
TC007316	11	3	cytochrome p450	0	F:metal ion binding

## Sheet: TestChi^2
#gene_index	gene_id	DFB_RPKM	DFB_read_count	Cntl_RPKM	Ctrl_read_count	RPKM_ratio	a	c	b	d	Exp_a	Exp_c	Exp_Na	Exp_Nc	X1	X2	X3	X4	X^2	p	GeneID	Description	E	GO
6269	TC013802	0	0	0.009692	0.9005	0	1	2	363	1059	0.766316	2.23368	363.234	1058.77	0.0712608	0.0244476	0.000150339	5.15773e-05	0.0959104	0.756794	TC013802	knockout cg10573-pa	1.36e-126	-
16275	TC005272	0	0	0.00235	0.935	0	1	2	363	1059	0.766316	2.23368	363.234	1058.77	0.0712608	0.0244476	0.000150339	5.15773e-05	0.0959104	0.756794	TC005272	pol polyprotein	0	-
596	TC004751	0	0	0.002566	0.9675	0	1	2	363	1059	0.766316	2.23368	363.234	1058.77	0.0712608	0.0244476	0.000150339	5.15773e-05	0.0959104	0.756794	TC004751	kinesin like protein	0	P:cellular process
12629	TC001649	0	0	0.01651	0.9732	0	1	2	363	1059	0.766316	2.23368	363.234	1058.77	0.0712608	0.0244476	0.000150339	5.15773e-05	0.0959104	0.756794	TC001649	hypothetical protein TcasGA2_TC001649 [Tribolium castaneum]	1.08e-80	-
5932	TC008503	0	0	0.008016	0.9777	0	1	2	363	1059	0.766316	2.23368	363.234	1058.77	0.0712608	0.0244476	0.000150339	5.15773e-05	0.0959104	0.756794	TC008503	mariner transposase	8.87e-171	-
3398	TC000073	0	0	0.0115	0.9794	0	1	2	363	1059	0.766316	2.23368	363.234	1058.77	0.0712608	0.0244476	0.000150339	5.15773e-05	0.0959104	0.756794	TC000073	orf	4.23e-102	-
5970	TC008524	0	0	0.002929	0.9832	0	1	2	363	1059	0.766316	2.23368	363.234	1058.77	0.0712608	0.0244476	0.000150339	5.15773e-05	0.0959104	0.756794	TC008524	bel12_ag transposon polyprotein	0	F:binding
16259	TC005275	0	0	0.01496	0.9856	0	1	2	363	1059	0.766316	2.23368	363.234	1058.77	0.0712608	0.0244476	0.000150339	5.15773e-05	0.0959104	0.756794	TC005275	hypothetical protein TcasGA2_TC005275 [Tribolium castaneum]	8.7e-78	-
13923	TC011276	0	0	0.004539	0.9903	0	1	2	363	1059	0.766316	2.23368	363.234	1058.77	0.0712608	0.0244476	0.000150339	5.15773e-05	0.0959104	0.756794	TC011276	has homology with reverse transcriptase 5 end of coding region for orf2 undetermined	0	-
3741	TC002687	0	0	0.008437	0.9911	0	1	2	363	1059	0.766316	2.23368	363.234	1058.77	0.0712608	0.0244476	0.000150339	5.15773e-05	0.0959104	0.756794	TC002687	transposase	6.86e-157	F:transposase activity; P:DNA integration; P:transposition, DNA-mediated; C:nucleus; F:DNA binding
16339	TC010393	0	0	0.02849	0.9911	0	1	2	363	1059	0.766316	2.23368	363.234	1058.77	0.0712608	0.0244476	0.000150339	5.15773e-05	0.0959104	0.756794	TC010393	hypothetical protein TcasGA2_TC010393 [Tribolium castaneum]	5.92e-42	-
16404	TC001786	0	0	0.00357	0.9921	0	1	2	363	1059	0.766316	2.23368	363.234	1058.77	0.0712608	0.0244476	0.000150339	5.15773e-05	0.0959104	0.756794	TC001786	reverse transcriptase	0	F:nucleotidyltransferase activity
16007	TC001855	0	0	0.005451	0.9929	0	1	2	363	1059	0.766316	2.23368	363.234	1058.77	0.0712608	0.0244476	0.000150339	5.15773e-05	0.0959104	0.756794	TC001855	hypothetical protein TcasGA2_TC001855 [Tribolium castaneum]	0	-
14690	TC008578	0	0	0.001755	0.9929	0	1	2	363	1059	0.766316	2.23368	363.234	1058.77	0.0712608	0.0244476	0.000150339	5.15773e-05	0.0959104	0.756794	TC008578	hypothetical protein TcasGA2_TC008578 [Tribolium castaneum]	0	-
16150	TC016043	0	0	0.01989	0.9931	0	1	2	363	1059	0.766316	2.23368	363.234	1058.77	0.0712608	0.0244476	0.000150339	5.15773e-05	0.0959104	0.756794	TC016043	hypothetical protein TcasGA2_TC016043 [Tribolium castaneum]	1.19e-63	-
15910	TC004349	0	0	0.001911	0.9935	0	1	2	363	1059	0.766316	2.23368	363.234	1058.77	0.0712608	0.0244476	0.000150339	5.15773e-05	0.0959104	0.756794	TC004349	protein	0	P:DNA replication; F:DNA-directed DNA polymerase activity; F:nucleotide binding; F:3'-5' exonuclease activity; F:DNA binding; P:transcription termination; F:transcription termination factor activity
3390	TC000096	0	0	0.05279	0.994	0	1	2	363	1059	0.766316	2.23368	363.234	1058.77	0.0712608	0.0244476	0.000150339	5.15773e-05	0.0959104	0.756794	TC000096	cg6379 cg6379-pa	2.35e-19	-
15368	TC001414	0	0	0.005402	0.995	0	1	2	363	1059	0.766316	2.23368	363.234	1058.77	0.0712608	0.0244476	0.000150339	5.15773e-05	0.0959104	0.756794	TC001414	sugar transporter	0	P:transport; F:transporter activity
15691	TC011569	0	0	0.002155	0.9951	0	1	2	363	1059	0.766316	2.23368	363.234	1058.77	0.0712608	0.0244476	0.000150339	5.15773e-05	0.0959104	0.756794	TC011569	gag-pol polyprotein	0	F:RNA binding; F:nucleic acid binding; P:proteolysis; P:DNA integration; P:RNA-dependent DNA replication; F:aspartic-type endopeptidase activity; F:RNA-directed DNA polymerase activity; F:DNA binding
15727	TC005283	0	0	0.002544	0.9954	0	1	2	363	1059	0.766316	2.23368	363.234	1058.77	0.0712608	0.0244476	0.000150339	5.15773e-05	0.0959104	0.756794	TC005283	gag-like protein	0	-
14790	TC006892	0	0	0.01153	0.9957	0	1	2	363	1059	0.766316	2.23368	363.234	1058.77	0.0712608	0.0244476	0.000150339	5.15773e-05	0.0959104	0.756794	TC006892	novel protein dna polymerases	5.18e-111	F:DNA-directed DNA polymerase activity; F:nucleotide binding; F:DNA binding; F:3'-5' exonuclease activity
15666	TC001790	0	0	0.007073	0.9958	0	1	2	363	1059	0.766316	2.23368	363.234	1058.77	0.0712608	0.0244476	0.000150339	5.15773e-05	0.0959104	0.756794	TC001790	retrotransposon partial	0	F:DNA binding; F:nucleic acid binding; F:RNA-directed DNA polymerase activity; F:zinc ion binding; F:RNA binding; P:DNA integration; F:aspartic-type endopeptidase activity; P:RNA-dependent DNA replication; P:proteolysis
15611	TC004185	0	0	0.02014	0.9974	0	1	2	363	1059	0.766316	2.23368	363.234	1058.77	0.0712608	0.0244476	0.000150339	5.15773e-05	0.0959104	0.756794	TC004185	hypothetical protein TcasGA2_TC004185 [Tribolium castaneum]	2.94e-54	-
15021	TC004194	0	0	0.00572	0.9974	0	1	2	363	1059	0.766316	2.23368	363.234	1058.77	0.0712608	0.0244476	0.000150339	5.15773e-05	0.0959104	0.756794	TC004194	orf 1	0	-
9573	TC013273	0	0	0.004606	0.9974	0	1	2	363	1059	0.766316	2.23368	363.234	1058.77	0.0712608	0.0244476	0.000150339	5.15773e-05	0.0959104	0.756794	TC013273	isoform e	0	-
16504	TC010688	0	0	0.005915	17	0	1	18	363	1043	4.85333	14.1467	359.147	1046.85	3.05938	1.04959	0.0413429	0.0141836	4.16449	0.0412798	TC010688	hypothetical protein TcasGA2_TC010688 [Tribolium castaneum]	0	-
15401	TC005259	0	0	0.0102	0.9976	0	1	2	363	1059	0.766316	2.23368	363.234	1058.77	0.0712608	0.0244476	0.000150339	5.15773e-05	0.0959104	0.756794	TC005259	transposable element tc3 transposase	2.85e-133	-
16270	TC005296	0	0	0.01347	0.9977	0	1	2	363	1059	0.766316	2.23368	363.234	1058.77	0.0712608	0.0244476	0.000150339	5.15773e-05	0.0959104	0.756794	TC005296	hypothetical protein TcasGA2_TC005296 [Tribolium castaneum]	4.69e-100	-
8344	TC015633	1.692	32	1.136	93	1.48944	33	94	331	967	32.4407	94.5593	331.559	966.441	0.00964266	0.00330813	0.000943465	0.000323677	0.0142179	0.905086	TC015633	transmembrane emp24 domain trafficking protein 2	3.86e-102	C:Golgi membrane; C:microsome; C:ER-Golgi intermediate compartment; F:protein binding; P:vesicle targeting; P:intracellular protein transport; C:integral to membrane; C:zymogen granule membrane
13604	TC011717	0.0609	8	0.04046	23	1.50519	9	24	355	1037	8.42947	24.5705	355.571	1036.43	0.0386145	0.0132476	0.000915431	0.000314059	0.0530916	0.817768	TC011717	nucleoporin 160 kda	0	-
13094	TC011965	0.7593	27	0.5068	78	1.49822	28	79	336	982	27.3319	79.6681	336.668	981.332	0.0163295	0.00560222	0.00132569	0.000454808	0.0237123	0.877619	TC011965	restin-like protein	0	F:microtubule binding; C:microtubule associated complex; C:Golgi apparatus; C:fusome; F:actin binding; C:cell cortex; P:cellularization; C:spindle microtubule
15427	TC001965	0.07343	8	0.04878	23	1.50533	9	24	355	1037	8.42947	24.5705	355.571	1036.43	0.0386145	0.0132476	0.000915431	0.000314059	0.0530916	0.817768	TC001965	vwfa and cache domain-containing protein 1	0	C:membrane; F:calcium ion binding; P:calcium ion transport; C:integral to membrane; P:ion transport; P:proteolysis; F:cysteine-type endopeptidase activity
12270	TC005330	0.2673	9	0.1784	26	1.49832	10	27	354	1034	9.45123	27.5488	354.549	1033.45	0.0318637	0.0109315	0.000849391	0.000291403	0.043936	0.833973	TC005330	ribose-phosphate pyrophosphokinase	0	F:kinase activity; P:nucleotide biosynthetic process; F:ribose phosphate diphosphokinase activity; F:magnesium ion binding; P:nucleoside metabolic process
14331	TC011034	1.242	82	0.8261	236	1.50345	83	237	281	824	81.7404	238.26	282.26	822.74	0.0194117	0.00665961	0.00562148	0.00192857	0.0336213	0.854515	TC011034	ring finger protein 19 (double ring-finger protein)	0	F:binding; C:cell part
3930	TC002590	0.5055	48	0.3358	138	1.50536	49	139	315	922	48.0225	139.978	315.978	921.022	0.0198989	0.00682675	0.00302424	0.00103753	0.0307874	0.860716	TC002590	ubiquitin conjugation factor e4 a	0	P:modification-dependent protein catabolic process; C:ubiquitin ligase complex; P:protein ubiquitination; F:ubiquitin-protein ligase activity
3618	TC003717	0.08839	8	0.05872	23	1.50528	9	24	355	1037	8.42947	24.5705	355.571	1036.43	0.0386145	0.0132476	0.000915431	0.000314059	0.0530916	0.817768	TC003717	poly	0	P:transcription, DNA-dependent; P:heat shock-mediated polytene chromosome puffing; P:nucleolus organization; P:positive regulation of antibacterial peptide biosynthetic process; C:nuclear euchromatin; F:transferase activity; C:nucleolus; P:protein amino acid ADP-ribosylation; C:polytene chromosome puff; P:maintenance of protein location in nucleus; F:binding; P:innate immune response
2397	TC001355	0.7392	56	0.4911	161	1.50519	40	162	324	899	51.5986	150.401	312.401	910.599	2.60719	0.894456	0.430624	0.147735	4.08001	0.0433935	TC001355	probable g-protein coupled receptor 158	0	F:molecular_function; C:cellular_component
13522	TC012735	0.1056	8	0.07015	23	1.50535	9	24	355	1037	8.42947	24.5705	355.571	1036.43	0.0386145	0.0132476	0.000915431	0.000314059	0.0530916	0.817768	TC012735	lethal 07882 cg5824-pa	0	F:oxidoreductase activity; F:antioxidant activity
12732	TC012101	0.1208	8	0.08028	23	1.50473	9	24	355	1037	8.42947	24.5705	355.571	1036.43	0.0386145	0.0132476	0.000915431	0.000314059	0.0530916	0.817768	TC012101	acylpeptide hydrolase	0	P:proteolysis; F:serine-type endopeptidase activity; F:serine-type peptidase activity; F:hydrolase activity; C:cytoplasm
14330	TC011035	0.122	7.993	0.08102	22.98	1.5058	9	24	355	1037	8.42947	24.5705	355.571	1036.43	0.0386145	0.0132476	0.000915431	0.000314059	0.0530916	0.817768	TC011035	aaa-atpase-like protein	0	-
1586	TC000609	0.1322	8	0.0878	23	1.50569	9	24	355	1037	8.42947	24.5705	355.571	1036.43	0.0386145	0.0132476	0.000915431	0.000314059	0.0530916	0.817768	TC000609	myotubularin-related protein 10-b	0	F:phosphatase activity; P:dephosphorylation
10489	TC010121	0.7754	11	0.5212	32	1.48772	12	33	352	1028	11.4947	33.5053	352.505	1027.49	0.0222094	0.00761943	0.000724219	0.00024846	0.0308015	0.860684	TC010121	pterin-4-alpha-carbinolamine dehydratase	1.85e-80	F:4-alpha-hydroxytetrahydrobiopterin dehydratase activity; P:tetrahydrobiopterin biosynthetic process
13414	TC011816	0.521	17	0.347	49	1.50144	18	50	346	1011	17.3698	50.6302	346.63	1010.37	0.0228627	0.00784357	0.00114566	0.000393045	0.032245	0.857491	TC011816	cop9 signalosome complex subunit 5	0	F:translation initiation factor activity; P:translation; C:nucleolus; P:regulation of cell cycle; F:metal ion binding; C:signalosome; C:eukaryotic translation initiation factor 3 complex; F:metallopeptidase activity; F:transcription coactivator activity; P:transcription from RNA polymerase II promoter
			337.993		1017.58		364	1061	15288	44562	364	1061	44562	44562
							1425
												1	2	3								1	2
												10	20	30								10	20
												11	22	33

## Sheet: DataIn
gene_id		DFB_read_count	Ctrl_read_count
TC013802		0	0.9005			2.65253e+32
TC005272		0	0.935
TC004751		0	0.9675
TC001649		0	0.9732
TC008503		0	0.9777
TC000073		0	0.9794
TC008524		0	0.9832
TC005275		0	0.9856
TC011276		0	0.9903
TC002687		0	0.9911
TC010393		0	0.9911
TC001786		0	0.9921
TC001855		0	0.9929
TC008578		0	0.9929
TC016043		0	0.9931
TC004349		0	0.9935
TC000096		0	0.994
TC001414		0	0.995
TC011569		0	0.9951
TC005283		0	0.9954
TC006892		0	0.9957
TC001790		0	0.9958
TC004185		0	0.9974
TC004194		0	0.9974
TC013273		0	0.9974
TC010688		0	0.9975
TC005259		0	0.9976
TC005296		0	0.9977
TC015633		32	93
TC011717		8	23
TC011965		27	78
TC001965		8	23
TC005330		9	26
TC011034		82	236
TC002590		48	138
TC003717		8	23
TC001355		56	161
TC012735		8	23
TC012101		8	23
TC011035		7.993	22.98
TC000609		8	23
TC010121		11	32
TC011816		17	49
		337.993	1001.58
